# Supplementary material for: Analysis of Antimicrobial Resistance and Virulence Factors in Multidrug-Resistant Streptococcus suis Serotype 2 Isolates Using Whole-Genome Sequencing
Source: Microorganisms. 2025 Nov 7;13(11):2552. doi: 10.3390/microorganisms13112552 (PMC12654837; doi:10.3390/microorganisms13112552)
Supplement: Supplementary file 1 [file microorganisms-13-02552-s001.zip]

Archive with 5 entries (5 files):
- Table. S5 Summary of proteases on the S. Suis 2 ST01 chromosome using MEROPS.xls
- Table S2 Summary of carbohydrate-active enzymes on the S. Suis 2 ST01 chromosome using CAZy.xls
- Table. S1 Comparisons of the chromosome of S. Suis 2 ST01 with S. Suis 2 published in the NCBI Genbank nucleotide sequence database.pdf
- Table. S3 Summary of the gene mutants on the S. Suis 2 ST01 chromosome using PHI.xls
- Table. S4 Summary of protein domain on the S. Suis 2 ST01 chromosome using PFAM.xls
