# Supplementary material for: Analysis of Antimicrobial Resistance and Virulence Factors in Multidrug-Resistant Streptococcus suis Serotype 2 Isolates Using Whole-Genome Sequencing
Source: Microorganisms. 2025 Nov 7;13(11):2552. doi: 10.3390/microorganisms13112552 (PMC12654837; doi:10.3390/microorganisms13112552)
Supplement: Supplementary file 1 [file microorganisms-13-02552-s001.zip › Table. S5 Summary of proteases on the S. Suis 2 ST01 chromosome using MEROPS.xls]

orf_name	MEROPS_id	qstart	qend	sstart	send	qlen	slen	length	pident	mismatch	gapopen	evalue	bitscore	stitle
chr_5	MER1045117	1	98	1	83	119	329	98	36.735	47	1	1.60e-12	67.0	- family S24 unassigned peptidases (Paeniclostridium sordellii) [S24.UPW]#S24#{peptidase unit: 219-308}~source A0A0C7LUB9~
chr_6	MER0964287	2	370	492	850	371	1390	373	40.483	204	7	1.68e-78	267	- subfamily T1A non-peptidase homologues (Acanthocheilonema viteae) [T01.UNA]#T01A#{peptidase unit: 31-237}~source nAv_1_0_1_t06936~
chr_7	MER0436126	4	73	159	227	189	228	70	38.571	42	1	1.38e-09	60.1	- cathepsin H propeptide (Brachypodium distachyon) [I29.003]#I29#{inhibitor unit: 7-96}~source XP_003579460~
chr_12	MER0093766	1	426	1	426	426	426	426	100.000	0	0	0.0	866	- family S11 unassigned peptidases (Streptococcus suis) [S11.UPW]#S11#{peptidase unit: 222-305}~source YP_001197386~
chr_13	MER0359685	17	189	79	262	422	1746	187	36.898	101	8	3.74e-15	83.2	- FtsH peptidase (Vollenhovia emeryi) [M41.001]#M41#{peptidase unit: 788-1017}~source XP_011861382~
chr_15	MER0082845	1	657	1	657	657	657	657	99.087	6	0	0.0	1325	- FtsH-2 peptidase (Streptococcus suis) [M41.009]#M41#{peptidase unit: 400-624}~source EHC02629~
chr_20	MER0182892	1	418	1	418	418	418	418	100.000	0	0	0.0	836	- subfamily M23B non-peptidase homologues (Streptococcus suis) [M23.UNB]#M23B#{peptidase unit: 31-254}~source CAZ50795~
chr_22	MER0024044	2	389	295	681	392	681	388	56.186	169	1	6.09e-159	467	- family M20D unassigned peptidases (Enterococcus faecium) [M20.UPD]#M20D#{peptidase unit: 1-265}~source ZP_00037067~
chr_27	MER0093768	1	1242	1	1242	1242	1242	1242	99.919	1	0	0.0	2554	- phosphoribosylformylglycinamidine synthase (Streptococcus suis) [C56.972]#C56#{peptidase unit: 987-1094}~source YP_001197399~
chr_28	MER0093769	1	484	1	484	484	484	484	99.174	4	0	0.0	995	- amidophosphoribosyltransferase precursor (Streptococcus suis) [C44.001]#C44#{peptidase unit: 12-235}~source YP_006079557~
chr_32	MER0089797	1	420	1	418	420	1664	422	40.758	244	4	7.23e-100	330	- family C56 non-peptidase homologues (Clostridium novyi) [C56.UNW]#C56#{peptidase unit: 1410-1518}~source ABK61951~
chr_41	MER0506985	1	192	1	192	192	192	192	100.000	0	0	3.82e-135	380	- family M79 unassigned peptidases (Streptococcus suis) [M79.UPW]#M79#{peptidase unit: 111-165}~source YP_007570048~
chr_43	MER0480170	1	189	619	807	267	895	190	34.737	122	2	2.02e-32	130	- family S15 unassigned peptidases (Saccharopolyspora spinosa) [S15.UPW]#S15#{peptidase unit: 24-129}~source ZP_08877978~
chr_45	MER0302211	11	564	165	718	570	740	561	29.947	379	9	5.29e-63	224	- bacteriocin-processing peptidase (Clostridium sporogenes) [C39.001]#C39#{peptidase unit: 11-148}~source EHN15632~
chr_47	MER0592333	11	141	136	274	323	567	145	31.034	80	5	5.78e-07	56.2	- family C19 non-peptidase homologues (Cicer arietinum) [C19.UNW]#C19#{peptidase unit: 3-49}~source XP_004491631~
chr_53	MER0517404	12	362	690	1043	406	1145	375	30.933	214	11	8.10e-42	162	- family M38 unassigned peptidases (Pantholops hodgsonii) [M38.UPW]#M38#{peptidase unit: 41-337}~source XP_005972931~
chr_55	MER0929133	4	631	473	1068	645	1069	644	32.453	371	11	1.72e-95	321	- subfamily M16B non-peptidase homologues (Rhodobacter sp. CACIA14H1) [M16.UNB]#M16B#{peptidase unit: 100-371}~source V7EJU0~
chr_57	MER0439974	2	183	231	420	189	727	190	44.211	98	1	2.39e-50	177	- GMP synthase (Helicobacter canadensis) [C26.957]#C26#{peptidase unit: 6-215}~source ZP_07804630~
chr_58	MER0119153	3	293	9	294	393	1310	293	29.010	199	6	1.44e-20	99.4	- subfamily C60B unassigned peptidases (Anaerotruncus colihominis) [C60.UPB]#C60B#{peptidase unit: 522-739}~source EDS09621~
chr_59	MER0180984	19	269	6	252	383	790	252	66.667	78	2	9.02e-108	338	- Mtu recA intein ({Mycobacterium} sp.) (Mycobacterium tuberculosis) [N10.009]#N10#{peptidase unit: 252-365, 509-692}~source CAA03856~
chr_59	MER0180984	264	347	687	770	383	790	84	48.810	43	0	1.16e-20	99.0	- Mtu recA intein ({Mycobacterium} sp.) (Mycobacterium tuberculosis) [N10.009]#N10#{peptidase unit: 252-365, 509-692}~source CAA03856~
chr_64	MER1073320	7	201	534	730	204	734	208	24.519	133	10	1.08e-10	65.1	- aorsin (Fusarium oxysporum) [S53.007]#S53#{peptidase unit: 195-551}~source A0A0D2XKR8~
chr_67	MER0211525	4	102	288	386	102	386	99	51.515	48	0	7.56e-30	113	- F14F18_80 protein ({Arabidopsis thaliana}) (Sorghum bicolor) [S09.A58]#S09B#{peptidase unit: 131-289}~source XP_002465699~
chr_68	MER0224806	50	175	97	239	208	260	143	40.559	68	4	2.61e-22	95.5	- family T3 unassigned peptidases (Amphimedon queenslandica) [T03.UPW]#T03#{peptidase unit: 44-99}~source Aqu1_225481~
chr_73	MER0699170	17	110	23	116	114	1009	94	39.362	57	0	5.36e-10	60.1	- subfamily A11A unassigned peptidases (Phaseolus vulgaris) [A11.UPA]#A11A#{peptidase unit: 621-717}~source G8DCY2~
chr_80	MER0709485	29	178	193	349	180	1080	157	36.306	93	4	2.32e-21	95.1	- family C19 non-peptidase homologues (Endocarpon pusillum) [C19.UNW]#C19#{peptidase unit: 793-861}~source U1HHW6~
chr_88	MER0304463	1	187	209	394	213	752	191	45.550	95	3	5.83e-48	171	- family S24 unassigned peptidases (Xenopus tropicalis) [S24.UPW]#S24#{peptidase unit: 636-748}~source XP_002943785~
chr_91	MER0311011	17	108	29	129	127	329	101	33.663	58	2	1.72e-11	64.3	- MHC II invariant chain p41 form (Cricetulus griseus) [I31.002]#I31#{inhibitor unit: 255-301}~source EGW06973~
chr_93	MER0516944	1	128	5	116	128	875	128	44.531	55	1	3.47e-24	100	- subfamily S9A unassigned peptidases (Pantholops hodgsonii) [S09.UPA]#S09A#{peptidase unit: 603-869}~source XP_005960663~
chr_95	MER0482285	131	361	67	284	377	450	241	21.577	156	7	5.41e-06	53.5	- subfamily T1B unassigned peptidases (Listeria monocytogenes) [T01.UPB]#T01B#{peptidase unit: 314-418}~source ZP_05301291~
chr_105	MER0714464	9	206	484	683	234	715	211	28.436	127	4	9.91e-19	89.4	- family C39 non-peptidase homologues (Enterobacter aerogenes) [C39.UNW]#C39#{peptidase unit: 8-132}~source A0A0D1MTB7~
chr_107	MER0115708	1	101	9	110	503	443	104	35.577	62	3	6.07e-07	57.0	- family C40 unassigned peptidases (Renibacterium salmoninarum) [C40.UPW]#C40#{peptidase unit: 164-237}~source YP_001626624~
chr_108	MER0899737	4	126	2	117	156	551	123	34.146	74	1	4.17e-12	67.4	- family M56 unassigned peptidases (Xanthomonas arboricola) [M56.UPW]#M56#{peptidase unit: 252-350}~source W4SNY2~
chr_110	MER0526494	3	106	436	544	125	588	110	30.000	70	3	3.53e-09	58.2	- subfamily A11A unassigned peptidases (Oryza brachyantha) [A11.UPA]#A11A#{peptidase unit: 192-241}~source XP_006664448~
chr_112	MER0494829	107	664	601	1094	807	1196	559	29.338	329	13	2.29e-47	187	- subfamily M20F unassigned peptidases (Chromera velia) [M20.UPF]#M20F#{peptidase unit: 22-459}~source Cvel_2851~
chr_113	MER0180124	705	898	263	457	1190	1661	195	48.718	99	1	1.74e-48	194	- family N11 unassigned peptide lyases (Chlamydomonas moewusii) [N11.UPW]#N11#{peptidase unit: 868-940, 1519-1563}~source ABU88332~
chr_113	MER0180124	904	1045	712	868	1190	1661	157	48.408	66	2	1.79e-39	166	- family N11 unassigned peptide lyases (Chlamydomonas moewusii) [N11.UPW]#N11#{peptidase unit: 868-940, 1519-1563}~source ABU88332~
chr_113	MER0180124	1044	1137	1562	1654	1190	1661	94	58.511	38	1	2.21e-24	116	- family N11 unassigned peptide lyases (Chlamydomonas moewusii) [N11.UPW]#N11#{peptidase unit: 868-940, 1519-1563}~source ABU88332~
chr_114	MER0295472	1	1014	20	1014	1206	1929	1039	52.166	428	8	0.0	1062	- intein-containing V-type proton ATPase catalytic subunit A () [N09.001]#N09#{peptidase unit: 1413-1622}~source AAN07183~
chr_114	MER0295472	940	1201	1133	1396	1206	1929	264	46.212	140	2	4.44e-52	206	- intein-containing V-type proton ATPase catalytic subunit A () [N09.001]#N09#{peptidase unit: 1413-1622}~source AAN07183~
chr_116	MER0399317	1	78	239	316	78	316	78	94.872	4	0	5.83e-46	153	- microcin C7 immunity protein (Streptococcus suis) [S66.003]#S66#{peptidase unit: 7-314}~source YP_007974530~
chr_117	MER0399317	1	204	1	204	205	316	204	94.118	12	0	4.63e-143	405	- microcin C7 immunity protein (Streptococcus suis) [S66.003]#S66#{peptidase unit: 7-314}~source YP_007974530~
chr_118	MER0295507	127	267	441	589	316	706	149	38.255	84	3	2.22e-19	93.6	- family N9 unassigned peptide lyases (Leptospirillum ferrodiazotrophum) [N09.UPW]#N09#{peptidase unit: 315-368}~source EES53920~
chr_128	MER0517404	24	361	698	1035	418	1145	356	28.652	218	9	2.10e-31	132	- family M38 unassigned peptidases (Pantholops hodgsonii) [M38.UPW]#M38#{peptidase unit: 41-337}~source XP_005972931~
chr_129	MER0015139	1	353	1	353	353	353	353	96.601	12	0	0.0	711	- glutamyl aminopeptidase (bacterium) (Streptococcus suis) [M42.001]#M42#{peptidase unit: 2-353}~source EAP39968~
chr_131	MER0323964	8	99	222	313	106	316	92	28.261	66	0	4.16e-08	53.9	- family C97 unassigned peptidases (Paramecium tetraurelia) [C97.UPW]#C97#{peptidase unit: 6-148}~source XP_001461569~
chr_138	MER1297416	16	175	25	186	540	1417	167	26.946	110	4	1.11e-08	63.5	- subfamily S9B unassigned peptidases (Talaromyces cellulolyticus) [S09.UPB]#S09B#{peptidase unit: 1171-1404}~source GAM40996~
chr_141	MER0788714	2	688	204	901	693	912	703	43.243	378	8	0.0	570	- family I51 unassigned peptidase inhibitors (Aspergillus fumigatus) [I51.UPW]#I51#{inhibitor unit: 82-112}~source A0A084BET0~
chr_142	MER0090042	1	663	1	663	663	663	663	98.793	8	0	0.0	1351	- family M13 unassigned peptidases (Streptococcus suis) [M13.UPW]#M13#{peptidase unit: 39-615}~source Q2ZY02~
chr_143	MER0974677	3	325	358	680	336	688	329	45.289	168	8	4.98e-79	259	- subfamily S8A unassigned peptidases (Auxenochlorella protothecoides) [S08.UPA]#S08A#{peptidase unit: 86-367}~source A0A087SBQ6~
chr_144	MER0847838	14	391	14	394	399	854	391	32.481	241	11	4.98e-41	159	- family M20D unassigned peptidases () [M20.UPD]#M20D#{peptidase unit: 443-851}~source V4XLV5~
chr_148	MER1070843	29	550	6	538	559	954	541	37.153	313	10	7.47e-100	328	- subfamily S49B unassigned peptidases (Brachyspira hampsonii) [S49.UPB]#S49B#{peptidase unit: 703-887}~source L8XN12~
chr_152	MER0188797	3	325	162	490	331	496	337	37.982	187	7	6.18e-62	209	- subfamily S41A unassigned peptidases (Leptospira interrogans) [S41.UPA]#S41A#{peptidase unit: 1-58}~source ZP_22376926~
chr_153	MER0161937	177	276	218	317	278	325	100	33.000	67	0	5.54e-16	81.3	- family C56 non-peptidase homologues (Photobacterium sp. SKA34) [C56.UNW]#C56#{peptidase unit: 2-177}~source ZP_01159472~
chr_154	MER0101387	40	269	26	258	424	352	236	27.119	163	5	1.71e-18	91.3	- subfamily M24B non-peptidase homologues (Thermotoga lettingae) [M24.UNB]#M24B#{peptidase unit: 202-352}~source ABV33705~
chr_165	MER0497447	3	216	570	785	232	872	219	28.767	148	7	3.35e-18	87.8	- family S15 non-peptidase homologues (Actinoplanes sp. N902-109) [S15.UNW]#S15#{peptidase unit: 82-498}~source YP_007955785~
chr_167	MER1017867	10	462	391	829	466	829	472	30.508	276	15	7.04e-56	203	- family S14 unassigned peptidases (Oryza punctata) [S14.UPW]#S14#{peptidase unit: 102-276}~source A0A0E0JJD7~
chr_173	MER0482778	3	261	487	754	308	815	283	25.795	171	8	9.56e-11	67.8	- proteasome subunit alpha 2 (Vitis vinifera) [T01.972]#T01A#{peptidase unit: 50-112}~source XP_002271782~
chr_176	MER0058002	20	369	256	596	389	606	363	24.518	239	14	1.62e-06	55.5	- family C44 non-peptidase homologues (Pseudoalteromonas haloplanktis) [C44.UNW]#C44#{peptidase unit: 2-234}~source YP_341470~
chr_177	MER0561661	205	415	556	762	561	2669	217	27.650	141	7	4.58e-08	62.0	- family I8 unassigned peptidase inhibitors (Equus przewalskii) [I08.UPW]#I08#{inhibitor unit: 879-929}~source XP_008525574~
chr_177	MER0561661	205	403	640	838	561	2669	204	26.961	139	6	4.94e-08	61.6	- family I8 unassigned peptidase inhibitors (Equus przewalskii) [I08.UPW]#I08#{inhibitor unit: 879-929}~source XP_008525574~
chr_177	MER0561661	205	402	675	864	561	2669	202	29.703	126	9	5.87e-08	61.6	- family I8 unassigned peptidase inhibitors (Equus przewalskii) [I08.UPW]#I08#{inhibitor unit: 879-929}~source XP_008525574~
chr_177	MER0561661	205	414	633	837	561	2669	215	26.047	144	6	6.56e-08	61.2	- family I8 unassigned peptidase inhibitors (Equus przewalskii) [I08.UPW]#I08#{inhibitor unit: 879-929}~source XP_008525574~
chr_177	MER0561661	199	441	569	816	561	2669	257	26.070	167	8	1.07e-07	60.5	- family I8 unassigned peptidase inhibitors (Equus przewalskii) [I08.UPW]#I08#{inhibitor unit: 879-929}~source XP_008525574~
chr_177	MER0561661	212	415	524	734	561	2669	212	26.887	146	6	1.26e-06	57.0	- family I8 unassigned peptidase inhibitors (Equus przewalskii) [I08.UPW]#I08#{inhibitor unit: 879-929}~source XP_008525574~
chr_178	MER0043202	1	755	1	755	755	755	755	100.000	0	0	0.0	1568	- family S15 unassigned peptidases (Streptococcus suis) [S15.UPW]#S15#{peptidase unit: 144-524}~source AAT02421~
chr_180	MER0420592	1	267	53	319	267	319	267	96.629	9	0	0.0	524	- family S12 unassigned peptidases (Streptococcus suis) [S12.UPW]#S12#{peptidase unit: 46-289}~source YP_006073593~
chr_182	MER1135287	14	301	201	491	355	2656	298	25.503	205	7	2.38e-24	109	- family M13 unassigned peptidases (Rhabditophanes sp. KR3021) [M13.UPW]#M13#{peptidase unit: 1909-2648}~source RSKR_0000291100_1~
chr_188	MER1096360	19	442	1	408	442	729	424	34.434	262	6	6.75e-72	244	- family T2 unassigned peptidases (Cordyceps bassiana) [T02.UPW]#T02#{peptidase unit: 426-686}~source A0A0A2W117~
chr_193	MER1117508	1	250	487	738	260	750	252	41.667	145	1	2.20e-57	199	- family M38 non-peptidase homologues (Elaeophora elaphi) [M38.UNW]#M38#{peptidase unit: 5-391}~source EEL_0000095901~
chr_195	MER0585873	52	265	36	241	269	630	223	28.251	134	7	1.52e-14	78.2	- family M38 non-peptidase homologues () [M38.UNW]#M38#{peptidase unit: 286-611}~source XP_009350812~
chr_197	MER0395792	6	189	95	280	247	699	190	42.105	100	4	1.25e-42	158	- methionyl aminopeptidase 1 ({Escherichia}-type) (Fusobacterium sp) [M24.001]#M24A#{peptidase unit: 585-696}~source ZP_09177224~
chr_198	MER0395792	2	230	368	596	320	699	230	46.087	122	2	2.45e-60	209	- methionyl aminopeptidase 1 ({Escherichia}-type) (Fusobacterium sp) [M24.001]#M24A#{peptidase unit: 585-696}~source ZP_09177224~
chr_199	MER0919546	283	738	3278	3786	829	3786	538	27.323	280	20	4.83e-17	92.0	- subfamily M16A unassigned peptidases (Cordyceps bassiana) [M16.UPA]#M16A#{peptidase unit: 1174-1361}~source A0A0A2W0B5~
chr_200	MER0082846	1	209	1	209	209	209	209	99.522	1	0	1.11e-154	431	- Streptococcus-type signal peptidase (Streptococcus suis) [S26.015]#S26A#{peptidase unit: 33-209}~source EAP41317~
chr_202	MER0427407	57	225	256	425	323	1540	173	31.214	112	2	1.09e-21	100	- ubiquitin-specific peptidase 6 (Symbiodinium minutum) [C19.009]#C19#{peptidase unit: 858-1031}~source symbB_013658_t3~
chr_203	MER0724855	107	342	177	392	343	754	250	29.600	128	9	4.89e-18	90.1	- family C40 unassigned peptidases (Rhodococcus wratislaviensis) [C40.UPW]#C40#{peptidase unit: 632-753}~source L2TG51~
chr_204	MER0278369	5	540	37	599	541	741	585	28.205	349	16	9.31e-58	209	- trypsin beta ({Drosophila melanogaster}) (Glossina morsitans) [S01.A83]#S01A#{peptidase unit: 605-730}~source TMP005633-PA~
chr_209	MER0662876	77	777	696	1486	777	1486	806	28.040	460	23	9.89e-62	231	- family M38 unassigned peptidases (Elaeis guineensis) [M38.UPW]#M38#{peptidase unit: 289-425}~source XP_010934861~
chr_211	MER0329489	23	100	27	103	104	326	78	48.718	39	1	8.21e-20	86.3	- subfamily C60A unassigned peptidases () [C60.UPA]#C60A#{peptidase unit: 122-326}~source ACR53683~
chr_213	MER1061956	6	268	6	236	312	519	266	35.338	134	3	6.87e-45	164	- subfamily S41A non-peptidase homologues (Acyrthosiphon pisum) [S41.UNA]#S41A#{peptidase unit: 300-422, 434-513}~source X1XGT7~
chr_217	MER0717213	4	208	486	692	210	729	212	34.906	126	6	1.01e-23	103	- family C39 non-peptidase homologues (Treponema lecithinolyticum) [C39.UNW]#C39#{peptidase unit: 12-146}~source U2KGW5~
chr_218	MER1118867	68	320	543	754	444	879	258	29.845	130	9	7.62e-16	85.5	- family M38 unassigned peptidases (Fasciola hepatica) [M38.UPW]#M38#{peptidase unit: 789-840}~source D915_15316~
chr_219	MER0508713	71	208	885	1022	282	1120	142	29.577	92	3	8.30e-07	55.5	- subfamily M23B unassigned peptidases (Shigella dysenteriae) [M23.UPB]#M23B#{peptidase unit: 43-262}~source YP_008848023~
chr_222	MER0276244	17	284	458	774	312	783	321	27.414	176	13	2.38e-20	96.7	- subfamily M28E unassigned peptidases (Rhodotorula glutinis) [M28.UPE]#M28E#{peptidase unit: 171-419}~source EGU11646~
chr_223	MER0919053	71	286	276	477	391	526	229	29.258	122	7	6.93e-18	90.5	- subfamily M15D unassigned peptidases (Desulfosporosinus sp. I2) [M15.UPD]#M15D#{peptidase unit: 105-214}~source A0A0F2JKT6~
chr_224	MER0867454	6	274	627	890	275	954	283	28.269	170	8	8.74e-13	73.2	- family M41 unassigned peptidases (Clostridium sp. CAG:122) [M41.UPW]#M41#{peptidase unit: 383-612}~source R5RRG2~
chr_227	MER0132962	34	237	457	654	327	741	204	33.333	130	3	8.82e-26	112	- subfamily M50B unassigned peptidases (Catenulispora acidiphila) [M50.UPB]#M50B#{peptidase unit: 187-299}~source GEBA2500497035~
chr_229	MER0507886	6	812	9	898	819	927	902	31.264	513	17	5.44e-125	402	- subfamily M23B unassigned peptidases (Listeria monocytogenes) [M23.UPB]#M23B#{peptidase unit: 319-484}~source YP_008295658~
chr_236	MER1214190	12	278	1243	1478	281	1514	270	27.037	160	9	9.77e-12	70.5	- subfamily M12A unassigned peptidases (Pristionchus pacificus) [M12.UPA]#M12A#{peptidase unit: 424-571}~source PDM78074~
chr_240	MER1208076	276	512	171	390	765	739	246	28.455	141	15	1.98e-09	66.6	- subfamily M10A unassigned peptidases (Nilaparvata lugens) [M10.UPA]#M10A#{peptidase unit: 27-186}~source XP_022200170~
chr_240	MER1208076	227	512	106	372	765	739	294	25.850	183	16	2.91e-06	56.2	- subfamily M10A unassigned peptidases (Nilaparvata lugens) [M10.UPA]#M10A#{peptidase unit: 27-186}~source XP_022200170~
chr_242	MER0346402	11	203	3305	3483	321	3791	193	34.197	113	5	6.44e-25	110	- family N4 non-lyase homologues (Selenomonas sp. FOBRC6) [N04.UNW]#N04#{peptidase unit: 3513-3791}~source ZP_10805702~
chr_242	MER0346402	66	223	3343	3483	321	3791	158	36.709	83	5	3.19e-24	108	- family N4 non-lyase homologues (Selenomonas sp. FOBRC6) [N04.UNW]#N04#{peptidase unit: 3513-3791}~source ZP_10805702~
chr_242	MER0346402	99	238	3345	3480	321	3791	140	36.429	85	3	2.38e-22	102	- family N4 non-lyase homologues (Selenomonas sp. FOBRC6) [N04.UNW]#N04#{peptidase unit: 3513-3791}~source ZP_10805702~
chr_242	MER0346402	117	254	3348	3476	321	3791	138	36.232	79	4	1.43e-20	97.8	- family N4 non-lyase homologues (Selenomonas sp. FOBRC6) [N04.UNW]#N04#{peptidase unit: 3513-3791}~source ZP_10805702~
chr_242	MER0346402	116	272	3343	3484	321	3791	157	33.121	90	6	1.16e-18	92.0	- family N4 non-lyase homologues (Selenomonas sp. FOBRC6) [N04.UNW]#N04#{peptidase unit: 3513-3791}~source ZP_10805702~
chr_242	MER0346402	146	286	3343	3478	321	3791	142	31.690	90	3	3.44e-15	81.6	- family N4 non-lyase homologues (Selenomonas sp. FOBRC6) [N04.UNW]#N04#{peptidase unit: 3513-3791}~source ZP_10805702~
chr_246	MER0806286	6	357	392	741	427	777	370	24.324	242	14	2.82e-10	67.8	- family I87 unassigned peptidase inhibitors (Pseudomonas sp. BAY1663) [I87.UPW]#I87#{inhibitor unit: 15-194}~source W9T231~
chr_247	MER1146950	9	336	14	349	341	920	337	34.718	210	6	1.46e-49	182	- subfamily A1A unassigned peptidases (Pseudocercospora musae) [A01.UPA]#A01A#{peptidase unit: 604-917}~source KXT09596~
chr_250	MER0714825	331	580	474	728	586	730	255	34.510	162	4	9.28e-37	150	- family C39 non-peptidase homologues (Flavobacterium limnosediminis) [C39.UNW]#C39#{peptidase unit: 3-145}~source V6SST6~
chr_251	MER0714305	178	546	325	699	548	739	387	31.783	234	10	7.97e-45	173	- bacteriocin-processing peptidase (Paeniclostridium sordellii) [C39.001]#C39#{peptidase unit: 11-148}~source A0A0C7EHM0~
chr_253	MER0153627	12	239	491	714	475	739	235	34.468	136	8	1.07e-23	109	- family C39 non-peptidase homologues (Methylobacterium nodulans) [C39.UNW]#C39#{peptidase unit: 20-151}~source ACL56947~
chr_255	MER1154229	1	274	4	335	311	612	340	27.059	174	14	4.43e-11	68.6	- family M79 unassigned peptidases (Intoshia linei) [M79.UPW]#M79#{peptidase unit: 462-570}~source A0A177AYU8~
chr_256	MER0221154	2	280	389	707	311	783	326	30.982	171	12	2.72e-25	110	- subfamily M50A unassigned peptidases (Batrachochytrium dendrobatidis) [M50.UPA]#M50A#{peptidase unit: 38-360}~source EGF83201~
chr_259	MER0141489	12	568	479	1032	571	1033	568	32.570	358	12	3.73e-80	276	- family C39 unassigned peptidases (Nodularia spumigena) [C39.UPW]#C39#{peptidase unit: 315-454}~source EAW45333~
chr_260	MER0715374	59	571	201	711	580	712	517	33.656	333	6	2.69e-75	258	- family C39 non-peptidase homologues (Pseudomonas chlororaphis) [C39.UNW]#C39#{peptidase unit: 12-132}~source J2YFH7~
chr_263	MER0838567	1	231	1	229	231	486	231	61.039	88	2	2.44e-92	283	- subfamily M15B unassigned peptidases (Streptococcus sp. HSISB1) [M15.UPB]#M15B#{peptidase unit: 320-458}~source T0UTY7~
chr_266	MER1264638	1	566	1	600	607	811	605	46.612	279	11	1.31e-169	507	- subfamily S1A unassigned peptidases (Cyprinus carpio) [S01.UPA]#S01A#{peptidase unit: 596-811}~source KTG40668~
chr_267	MER0976424	7	362	20	381	378	1159	370	42.432	191	9	2.05e-70	243	- subfamily S8A unassigned peptidases (Rhizopus microsporus) [S08.UPA]#S08A#{peptidase unit: 555-853}~source A0A0C7CCJ9~
chr_269	MER0370468	39	295	459	724	482	900	271	33.579	161	7	1.43e-15	84.7	- subfamily M20A non-peptidase homologues (Ogataea parapolymorpha) [M20.UNA]#M20A#{peptidase unit: 65-186, 304-389}~source EFW97427~
chr_271	MER0342402	8	220	29	259	223	960	231	32.900	137	1	9.39e-28	115	- subfamily M3A unassigned peptidases (Octadecabacter arcticus) [M03.UPA]#M03A#{peptidase unit: 385-958}~source ZP_05064770~
chr_274	MER0795552	8	622	1211	1824	622	1831	634	29.495	408	14	1.57e-67	244	- family I87 unassigned peptidase inhibitors (Cordyceps bassiana) [I87.UPW]#I87#{inhibitor unit: 676-904}~source A0A0A2WDY6~
chr_283	MER0065827	1	333	321	637	333	639	343	33.236	193	8	3.67e-46	170	- family S33 non-peptidase homologues (Anabaena variabilis) [S33.UNW]#S33#{peptidase unit: 1-283}~source YP_320385~
chr_284	MER0093773	1	281	1	281	281	281	281	100.000	0	0	0.0	579	- family S33 unassigned peptidases (Streptococcus suis) [S33.UPW]#S33#{peptidase unit: 2-268}~source YP_001197688~
chr_285	MER0076282	10	222	40	252	270	377	220	22.727	156	6	1.12e-06	54.3	- family I13 unassigned peptidase inhibitors (Paramecium tetraurelia) [I13.UPW]#I13#{inhibitor unit: 312-377}~source A0EEX1~
chr_286	MER1286731	117	255	168	308	387	1268	145	34.483	85	2	1.32e-19	96.3	- subfamily S8B unassigned peptidases (Gymnopilus dilepis) [S08.UPB]#S08B#{peptidase unit: 554-848}~source PPR01477~
chr_289	MER0209475	1	307	15	321	307	321	307	100.000	0	0	0.0	632	- family S9 unassigned peptidases (Streptococcus suis) [S09.UPW]#S09X#{peptidase unit: 82-286}~source YP_001197693~
chr_290	MER0093774	1	339	1	339	339	339	339	100.000	0	0	0.0	692	- subfamily S9C non-peptidase homologues (Streptococcus suis) [S09.UNC]#S09C#{peptidase unit: 70-332}~source YP_001197694~
chr_291	MER1016996	1	391	1	378	427	1069	394	31.980	249	5	1.30e-47	180	- family S14 unassigned peptidases (Cordyceps bassiana) [S14.UPW]#S14#{peptidase unit: 455-636}~source A0A0A2VYL1~
chr_292	MER0197279	5	181	717	887	281	1000	180	30.000	114	7	1.92e-14	78.2	- family T3 unassigned peptidases (Bacillus pseudofirmus) [T03.UPW]#T03#{peptidase unit: 42-528}~source ADC49105~
chr_295	MER0100728	87	191	984	1081	193	7241	114	32.456	52	5	8.07e-06	50.8	- family C30 unassigned peptidases () [C30.UPW]#C30#{peptidase unit: 3394-3696}~source ABD75543~
chr_296	MER0093775	1	534	39	572	534	572	534	100.000	0	0	0.0	1104	- CTP synthetase (Streptococcus suis) [C26.964]#C26#{peptidase unit: 234-572}~source YP_001197703~
chr_297	MER0889399	6	232	1225	1457	293	1508	240	35.833	134	7	7.19e-26	112	- family M18 unassigned peptidases (Stemphylium lycopersici) [M18.UPW]#M18#{peptidase unit: 10-499}~source KNG44711~
chr_300	MER0907540	283	574	193	496	672	909	316	25.633	199	14	2.98e-06	56.2	- subfamily M67A non-peptidase homologues (Anopheles sinensis) [M67.UNA]#M67A#{peptidase unit: 576-733}~source A0A084WQN8~
chr_301	MER1070959	2	315	615	935	319	949	330	23.939	226	11	2.39e-11	69.7	- subfamily S49A unassigned peptidases (Cordyceps bassiana) [S49.UPA]#S49A#{peptidase unit: 51-612}~source A0A0A2W3Q6~
chr_302	MER0876807	4	276	631	895	281	910	287	28.920	168	5	7.09e-21	97.4	- family M41 unassigned peptidases (Roseburia sp. CAG:380) [M41.UPW]#M41#{peptidase unit: 389-618}~source R6VEB6~
chr_305	MER0997382	51	402	94	480	404	711	397	26.448	237	13	4.82e-26	115	- subfamily S9B unassigned peptidases (Stachybotrys chartarum) [S09.UPB]#S09B#{peptidase unit: 561-689}~source A0A084RSA3~
chr_307	MER1132952	52	160	103	216	169	576	121	28.099	68	3	4.44e-06	50.4	- family S54 non-peptidase homologues (Parastrongyloides trichosuri) [S54.UNW]#S54#{peptidase unit: 351-568}~source PTRK_0000307600_1~
chr_308	MER0745030	6	100	915	1008	115	1137	97	37.113	56	2	1.08e-10	62.0	- family C86 unassigned peptidases (Onchocerca volvulus) [C86.UPW]#C86#{peptidase unit: 16-153}~source A0A044UZ17~
chr_309	MER0838246	1	224	400	623	224	627	224	56.250	98	0	7.68e-85	268	- subfamily M15B unassigned peptidases (Trichuris trichiura) [M15.UPB]#M15B#{peptidase unit: 66-222}~source A0A077ZBS2~
chr_311	MER1143076	71	473	637	1009	488	1627	405	30.617	247	12	2.09e-28	124	- subfamily A1A unassigned peptidases (Verticillium longisporum) [A01.UPA]#A01A#{peptidase unit: 133-441}~source CRJ95277~
chr_315	MER0827660	3	375	1127	1552	390	1572	433	26.559	251	14	4.61e-20	97.8	- subfamily M12A unassigned peptidases (Dendroctonus ponderosae) [M12.UPA]#M12A#{peptidase unit: 192-299}~source U4U9E3~
chr_318	MER0179382	4	195	153	340	209	346	194	32.474	123	5	8.36e-17	82.0	- At2g24200 ({Arabidopsis thaliana}) (Physcomitrella patens) [M17.A03]#M17#{peptidase unit: 2-141}~source XP_001787001~
chr_321	MER0493223	6	211	775	998	368	1261	224	30.357	138	8	7.85e-17	87.4	- subfamily S1A non-peptidase homologues (Trichuris muris) [S01.UNA]#S01A#{peptidase unit: 60-200}~source TMUE_s0094002300~
chr_321	MER0493223	214	368	1090	1261	368	1261	172	34.302	96	5	3.67e-16	85.5	- subfamily S1A non-peptidase homologues (Trichuris muris) [S01.UNA]#S01A#{peptidase unit: 60-200}~source TMUE_s0094002300~
chr_327	MER1299979	7	101	58	156	125	886	99	29.293	66	1	5.54e-08	54.7	- subfamily S9C unassigned peptidases () [S09.UPC]#S09C#{peptidase unit: 643-863}~source OJV95958~
chr_338	MER1034450	377	674	2	312	699	828	312	46.474	152	3	8.23e-86	292	- family S16 non-peptidase homologues (Planococcus halocryophilus) [S16.UNW]#S16#{peptidase unit: 544-826}~source M3E074~
chr_340	MER0125415	253	604	531	884	736	975	377	24.668	236	15	1.71e-10	70.1	- subfamily C14B unassigned peptidases (Methanosaeta harundinacea) [C14.UPB]#C14B#{peptidase unit: 5-218}~source YP_005920188~
chr_346	MER1153440	4	236	6	239	238	251	238	37.395	140	5	8.98e-38	136	- subfamily M20A non-peptidase homologues (Paraoerskovia marina) [M20.UNA]#M20A#{peptidase unit: 39-214}~source WP_029253489~
chr_356	MER0452550	1	333	1	333	333	338	333	100.000	0	0	0.0	682	- YddH peptidase (Ureaplasma urealyticum) [C40.007]#C40#{peptidase unit: 215-332}~source ZP_03079517~
chr_358	MER0410657	2	610	606	1282	639	1306	685	25.401	427	15	2.12e-50	194	- subfamily A1A unassigned peptidases (Pseudogymnoascus pannorum) [A01.UPA]#A01A#{peptidase unit: 62-399}~source A0A094EQW3~
chr_363	MER1094241	125	404	49	309	405	488	291	26.117	174	9	5.42e-15	81.6	- subfamily T1B unassigned peptidases (Enterococcus sp. HSIEG1) [T01.UPB]#T01B#{peptidase unit: 316-487}~source T0VAM4~
chr_367	MER0404224	7	292	25	306	327	463	293	34.471	174	7	6.54e-47	169	- family U32 unassigned peptidases (Flavobacterium indicum) [U32.UPW]#U32#{peptidase unit: 377-460}~source YP_005358696~
chr_369	MER1095787	17	507	320	821	557	900	530	25.283	329	16	1.83e-26	119	- family T2 unassigned peptidases (Trichuris trichiura) [T02.UPW]#T02#{peptidase unit: 36-296}~source A0A077ZL54~
chr_369	MER1095787	313	515	327	550	557	900	232	24.138	139	7	3.58e-10	68.2	- family T2 unassigned peptidases (Trichuris trichiura) [T02.UPW]#T02#{peptidase unit: 36-296}~source A0A077ZL54~
chr_371	MER0246589	3	64	8	71	67	444	64	51.562	29	2	4.60e-14	69.3	- subfamily S26A unassigned peptidases (Zea mays) [S26.UPA]#S26A#{peptidase unit: 280-427}~source ACN30814~
chr_372	MER1048504	73	222	281	431	237	1697	152	37.500	92	2	1.38e-24	106	- subfamily S26A unassigned peptidases (Chlorella variabilis) [S26.UPA]#S26A#{peptidase unit: 36-152}~source E1ZM78~
chr_373	MER0494829	24	574	578	1082	694	1196	556	30.576	330	18	9.55e-52	199	- subfamily M20F unassigned peptidases (Chromera velia) [M20.UPF]#M20F#{peptidase unit: 22-459}~source Cvel_2851~
chr_381	MER0331877	51	537	45	524	537	524	487	57.290	201	1	0.0	563	- family I87 unassigned peptidase inhibitors (Clostridium thermocellum) [I87.UPW]#I87#{inhibitor unit: 38-142}~source YP_005687637~
chr_382	MER0429304	7	157	306	461	208	2461	157	38.217	90	3	3.94e-22	98.6	- androglobin (Volvox carteri) [C02.972]#C02A#{peptidase unit: 150-252}~source XP_002958088~
chr_382	MER0429304	8	183	530	742	208	2461	213	23.005	127	4	9.24e-06	50.8	- androglobin (Volvox carteri) [C02.972]#C02A#{peptidase unit: 150-252}~source XP_002958088~
chr_385	MER0002050	20	122	865	968	312	989	105	35.238	65	3	1.94e-06	54.7	- gingipain RgpA (Porphyromonas gingivalis) [C25.001]#C25#{peptidase unit: }~source PRTH_PORGI~
chr_386	MER0217143	215	390	739	911	421	1042	180	28.333	118	6	3.51e-10	67.4	- subfamily S1C unassigned peptidases (Perkinsus marinus) [S01.UPC]#S01C#{peptidase unit: 91-275}~source EER19191~
chr_387	MER0508080	1	235	481	683	245	718	243	26.337	131	4	7.87e-14	75.5	- subfamily C14B unassigned peptidases (Streptomyces davawensis) [C14.UPB]#C14B#{peptidase unit: 12-199}~source YP_007519545~
chr_388	MER0025290	11	261	297	549	664	565	256	35.938	156	5	1.16e-41	164	- pcp ({Dictyostelium discoideum}) (Streptomyces coelicolor) [C14.A07]#C14B#{peptidase unit: 1-246}~source Q53839~
chr_390	MER1211685	129	323	437	647	338	1153	214	22.430	144	5	7.33e-07	56.2	- subfamily M12A unassigned peptidases (Cryptosporangium arvum) [M12.UPA]#M12A#{peptidase unit: 816-958}~source WP_063725823~
chr_391	MER1195495	1	195	687	890	200	893	204	37.745	118	2	2.03e-35	136	- family M4 unassigned peptidases (Streptomyces griseoluteus) [M04.UPW]#M04#{peptidase unit: 248-550}~source WP_078623519~
chr_392	MER0429439	247	455	250	432	466	442	213	37.559	99	4	1.61e-34	138	- subfamily C14B unassigned peptidases (Sulfurimonas gotlandica) [C14.UPB]#C14B#{peptidase unit: 31-203}~source ZP_05070956~
chr_394	MER1133430	3	293	39	331	308	782	301	41.860	157	6	3.06e-57	201	- subfamily M12A unassigned peptidases (Parastrongyloides trichosuri) [M12.UPA]#M12A#{peptidase unit: 391-590}~source PTRK_0000555900_1~
chr_395	MER0430001	4	179	862	1020	210	1043	180	30.556	100	5	2.78e-16	81.6	- At5g65450 ({Arabidopsis thaliana}) (Vitis vinifera) [C19.A06]#C19#{peptidase unit: 395-650}~source CAN77546~
chr_400	MER0296260	15	434	479	918	435	919	462	24.242	286	13	4.55e-26	116	- HtpX peptidase (Verminephrobacter aporrectodeae) [M48.002]#M48B#{peptidase unit: 86-248}~source ZP_08873855~
chr_406	MER0439735	6	560	58	623	590	2861	579	33.161	350	18	1.24e-87	302	- dihydro-orotase (N-terminal unit) ({Homo sapiens}-type) (Danaus plexippus) [C26.952]#C26#{peptidase unit: 744-1019}~source EHJ76789~
chr_416	MER0419909	1	865	1	939	883	1223	949	43.309	444	12	0.0	776	- GlpG peptidase ({Escherichia}-type) (Bombus impatiens) [S54.016]#S54#{peptidase unit: 1061-1205}~source XP_003494696~
chr_419	MER0183695	409	758	601	925	902	938	354	27.966	222	8	9.83e-29	129	- family N10 unassigned peptide lyases (Myxococcus xanthus) [N10.UPW]#N10#{peptidase unit: 172-608}~source ABF91531~
chr_421	MER0908621	1	384	1	384	384	384	384	100.000	0	0	0.0	777	- family M78 unassigned peptidases (Streptococcus suis) [M78.UPW]#M78#{peptidase unit: 196-286}~source A4VTJ2~
chr_424	MER0443693	65	301	140	374	615	374	237	54.852	105	1	6.15e-82	266	- carA protein (Vibrio parahaemolyticus) [C26.954]#C26#{peptidase unit: 1-146}~source ZP_01993443~
chr_427	MER0093777	1	131	70	200	131	200	131	100.000	0	0	1.73e-92	270	- subfamily S26A unassigned peptidases (Streptococcus suis) [S26.UPA]#S26A#{peptidase unit: 56-200}~source YP_001197837~
chr_429	MER1245699	1163	1437	1148	1395	1603	1448	287	31.707	145	16	4.43e-10	70.5	- family M26 unassigned peptidases (Pseudomonas stutzeri) [M26.UPW]#M26#{peptidase unit: 477-692}~source AHL77234~
chr_431	MER0082823	1	289	25	313	289	313	289	100.000	0	0	0.0	592	- sortase C1 ({Streptococcus} sp.) (Streptococcus suis) [C60.007]#C60A#{peptidase unit: 37-240}~source YP_006073831~
chr_432	MER0126280	143	439	251	538	447	806	316	31.013	171	13	6.54e-23	107	- subfamily C85A unassigned peptidases (Vitis vinifera) [C85.UPA]#C85A#{peptidase unit: 667-791}~source CAN60311~
chr_436	MER0307588	85	316	2	234	409	521	233	46.352	124	1	2.69e-50	181	- ornithine acetyltransferase precursor (Amphimedon queenslandica) [T05.001]#T05#{peptidase unit: 306-521}~source XP_003391050~
chr_439	MER0324638	1	229	24	250	241	418	239	27.615	151	7	2.08e-19	90.9	- family A8 unassigned peptidases (Megamonas hypermegale) [A08.UPW]#A08#{peptidase unit: 281-407}~source CBL06957~
chr_441	MER1009279	18	159	831	969	163	972	143	34.266	89	3	1.50e-09	60.5	- family S12 non-peptidase homologues (Clostridium sp. CAG:226) [S12.UNW]#S12#{peptidase unit: 516-757}~source R5B5V0~
chr_442	MER0549268	4	911	5	929	929	1198	944	41.102	501	16	0.0	691	- family A8 unassigned peptidases (Lipotes vexillifer) [A08.UPW]#A08#{peptidase unit: 957-1060}~source XP_007446325~
chr_445	MER1034450	411	719	1	316	742	828	319	52.665	138	3	4.89e-100	331	- family S16 non-peptidase homologues (Planococcus halocryophilus) [S16.UNW]#S16#{peptidase unit: 544-826}~source M3E074~
chr_447	MER0342402	16	223	45	261	229	960	217	31.336	140	3	5.11e-29	119	- subfamily M3A unassigned peptidases (Octadecabacter arcticus) [M03.UPA]#M03A#{peptidase unit: 385-958}~source ZP_05064770~
chr_448	MER0846075	3	130	673	810	194	811	138	49.275	60	1	9.46e-33	128	- subfamily M20D non-peptidase homologues (Acyrthosiphon pisum) [M20.UND]#M20D#{peptidase unit: 3-132}~source X1WKX4~
chr_449	MER1187444	3	282	5	283	282	1036	280	56.071	122	1	5.80e-94	303	- subfamily M3A unassigned peptidases (Paraburkholderia schumannianae) [M03.UPA]#M03A#{peptidase unit: 418-1031}~source KND57866~
chr_451	MER0029533	1	180	23	202	180	202	180	99.444	1	0	7.98e-131	369	- subfamily S26A unassigned peptidases (Streptococcus suis) [S26.UPA]#S26A#{peptidase unit: 58-202}~source Q8VUN8~
chr_454	MER0030076	1	227	53	279	227	279	227	100.000	0	0	7.02e-166	462	- sortase C1 ({Streptococcus} sp.) (Streptococcus suis) [C60.007]#C60A#{peptidase unit: 11-237}~source YP_001197868~
chr_457	MER0019228	1	309	1	309	309	309	309	99.676	1	0	0.0	637	- yrrN g.p. ({Bacillus subtilis}) (Streptococcus suis) [U32.A02]#U32#{peptidase unit: 29-277}~source EAP40075~
chr_458	MER0082827	1	424	1	424	429	432	424	100.000	0	0	0.0	885	- family U32 unassigned peptidases (Streptococcus suis) [U32.UPW]#U32#{peptidase unit: 115-308}~source YP_006073861~
chr_462	MER0827118	4	243	453	697	245	2103	257	28.016	156	7	1.80e-12	71.6	- subfamily M12A unassigned peptidases (Strigamia maritima) [M12.UPA]#M12A#{peptidase unit: 50-233}~source T1JEI6~
chr_463	MER1298157	4	403	11	447	449	1343	440	40.227	220	8	1.36e-87	295	- subfamily S9B unassigned peptidases (Puccinia striiformis) [S09.UPB]#S09B#{peptidase unit: 1086-1318}~source POW00024~
chr_465	MER1117508	1	184	531	711	191	750	188	36.702	108	4	5.18e-21	94.7	- family M38 non-peptidase homologues (Elaeophora elaphi) [M38.UNW]#M38#{peptidase unit: 5-391}~source EEL_0000095901~
chr_468	MER0878738	51	453	5	409	496	867	406	42.611	229	3	1.49e-98	320	- family M41 unassigned peptidases () [M41.UPW]#M41#{peptidase unit: 603-832}~source D9PGU0~
chr_469	MER0838567	2	207	5	220	208	486	234	26.496	126	11	3.73e-09	60.5	- subfamily M15B unassigned peptidases (Streptococcus sp. HSISB1) [M15.UPB]#M15B#{peptidase unit: 320-458}~source T0UTY7~
chr_473	MER0480058	64	273	577	780	277	783	222	33.333	118	7	5.08e-26	112	- subfamily M23B unassigned peptidases (Lactobacillus salivarius) [M23.UPB]#M23B#{peptidase unit: 218-367}~source ZP_07206794~
chr_476	MER1014614	169	391	953	1164	404	1170	224	30.357	143	2	1.55e-20	99.4	- family S14 non-peptidase homologues (Cordyceps bassiana) [S14.UNW]#S14#{peptidase unit: 697-769}~source A0A0A2WJH9~
chr_480	MER0380055	6	396	38	432	398	917	398	60.553	147	4	6.27e-170	503	- family T3 unassigned peptidases (Ogataea parapolymorpha) [T03.UPW]#T03#{peptidase unit: 487-864}~source EFW97824~
chr_481	MER0726976	161	241	993	1073	250	1212	81	49.383	41	0	2.93e-15	80.1	- family C48 unassigned peptidases (Zea mays) [C48.UPW]#C48#{peptidase unit: 459-619}~source A0A096TBT6~
chr_482	MER0876807	65	180	781	896	182	910	116	36.207	74	0	1.84e-17	84.0	- family M41 unassigned peptidases (Roseburia sp. CAG:380) [M41.UPW]#M41#{peptidase unit: 389-618}~source R6VEB6~
chr_483	MER0946833	4	243	483	736	437	909	258	28.682	162	7	3.33e-25	114	- family S10 unassigned peptidases (Parasitella parasitica) [S10.UPW]#S10#{peptidase unit: 63-466}~source A0A0B7NKM4~
chr_487	MER0542653	55	333	470	765	333	777	299	22.742	208	9	6.19e-10	65.5	- family S33 non-peptidase homologues (Megachile rotundata) [S33.UNW]#S33#{peptidase unit: 58-337}~source XP_003704384~
chr_489	MER1027104	4	218	663	883	229	960	225	32.444	138	7	2.22e-29	120	- family S15 non-peptidase homologues (Saccharomonospora azurea) [S15.UNW]#S15#{peptidase unit: 57-172}~source H8G691~
chr_491	MER0300339	4	685	6	754	1036	1406	759	33.992	414	17	1.71e-109	376	- family N10 unassigned peptide lyases (Beggiatoa alba) [N10.UPW]#N10#{peptidase unit: 754-851}~source ZP_10115333~
chr_491	MER0300339	683	954	1000	1304	1036	1406	308	23.052	198	7	6.03e-09	65.9	- family N10 unassigned peptide lyases (Beggiatoa alba) [N10.UPW]#N10#{peptidase unit: 754-851}~source ZP_10115333~
chr_492	MER0081294	3	223	848	1075	336	1250	237	34.599	130	7	3.00e-26	114	- mitochondrial processing peptidase non-peptidase alpha subunit (Oryza sativa) [M16.971]#M16B#{peptidase unit: 192-390}~source A2Y6N6~
chr_493	MER0210257	4	499	378	846	501	860	520	35.962	258	9	2.44e-91	301	- family S33 unassigned peptidases (Polysphondylium pallidum) [S33.UPW]#S33#{peptidase unit: 35-338}~source EFA84845~
chr_494	MER0492179	1	1141	1	1120	1141	1120	1141	98.160	0	1	0.0	2245	- IdeSsuis peptidase ({Streptococcus suis}) (Streptococcus suis) [C66.003]#C66#{peptidase unit: 141-426}~source YP_007570468~
chr_496	MER0030316	12	199	271	459	201	463	189	35.979	120	1	6.04e-38	140	- family S9 unassigned peptidases (Bacteroides thetaiotaomicron) [S09.UPW]#S09X#{peptidase unit: 1-260}~source Q8A8H5~
chr_497	MER0082829	1	180	1	180	180	180	180	98.333	3	0	7.58e-129	363	- subfamily S26A non-peptidase homologues (Streptococcus suis) [S26.UNA]#S26A#{peptidase unit: 24-175}~source EAP40148~
chr_498	MER0093779	1	603	4	606	603	606	603	99.834	1	0	0.0	1226	- glutamine-fructose-6-phosphate transaminase precursor ({Dictyostelium discoideum}) (Streptococcus suis) [C44.A08]#C44#{peptidase unit: 5-237}~source YP_001197915~
chr_499	MER0342402	2	208	33	258	213	960	226	29.646	140	2	3.18e-21	95.9	- subfamily M3A unassigned peptidases (Octadecabacter arcticus) [M03.UPA]#M03A#{peptidase unit: 385-958}~source ZP_05064770~
chr_500	MER0846075	2	172	626	809	210	811	185	39.459	97	3	3.91e-33	130	- subfamily M20D non-peptidase homologues (Acyrthosiphon pisum) [M20.UND]#M20D#{peptidase unit: 3-132}~source X1WKX4~
chr_505	MER0883673	293	409	2	118	412	409	117	48.718	60	0	5.43e-29	121	- subfamily M48A unassigned peptidases (Apis mellifera) [M48.UPA]#M48A#{peptidase unit: 141-407}~source A0A088AK01~
chr_520	MER0074322	4	93	283	369	332	597	90	40.000	51	1	9.09e-15	80.1	- family S9 non-peptidase homologues (Alkalilimnicola ehrlichii) [S09.UNW]#S09X#{peptidase unit: 13-232}~source YP_740977~
chr_536	MER0165741	4	134	418	552	153	601	136	33.088	85	3	7.42e-15	75.5	- family G1 unassigned peptidases (Talaromyces stipitatus) [G01.UPW]#G01#{peptidase unit: 48-236}~source EED22746~
chr_547	MER0709795	13	423	432	864	426	1230	458	24.017	276	23	9.53e-13	75.5	- family C19 non-peptidase homologues (Fomitopsis pinicola) [C19.UNW]#C19#{peptidase unit: 1169-1225}~source S8E1I8~
chr_548	MER0726369	2	139	1281	1418	163	1762	143	38.462	78	6	9.56e-16	78.6	- family C48 non-peptidase homologues (Mesorhizobium plurifarium) [C48.UNW]#C48#{peptidase unit: 1570-1723}~source A0A090EBA7~
chr_549	MER1067635	31	222	278	463	260	500	194	28.351	129	7	7.24e-13	72.8	- family S51 non-peptidase homologues (Clostridium sp. CAG:307) [S51.UNW]#S51#{peptidase unit: 27-205}~source R7GG74~
chr_550	MER0934207	170	359	375	552	441	625	205	27.805	106	7	7.44e-11	69.3	- PenR1 peptidase (Cellulosilyticum lentocellum) [M56.003]#M56#{peptidase unit: 135-297}~source F2JMV3~
chr_551	MER0296260	8	450	459	918	452	919	491	25.866	285	19	4.59e-23	107	- HtpX peptidase (Verminephrobacter aporrectodeae) [M48.002]#M48B#{peptidase unit: 86-248}~source ZP_08873855~
chr_555	MER0235925	37	144	47	157	149	266	111	28.829	76	1	4.96e-10	60.8	- subfamily S1B unassigned peptidases (Terriglobus saanensis) [S01.UPB]#S01B#{peptidase unit: 156-252}~source YP_004182433~
chr_557	MER0165741	4	134	418	552	153	601	136	33.088	85	3	7.42e-15	75.5	- family G1 unassigned peptidases (Talaromyces stipitatus) [G01.UPW]#G01#{peptidase unit: 48-236}~source EED22746~
chr_559	MER0024044	32	391	324	678	393	681	367	34.332	222	9	3.51e-57	202	- family M20D unassigned peptidases (Enterococcus faecium) [M20.UPD]#M20D#{peptidase unit: 1-265}~source ZP_00037067~
chr_560	MER1210136	180	436	321	582	448	1102	264	39.394	151	5	9.77e-49	184	- family M11 unassigned peptidases (Chlorella sorokiniana) [M11.UPW]#M11#{peptidase unit: 824-1068}~source PRW57561~
chr_560	MER1210136	15	181	64	228	448	1102	172	30.233	108	6	2.72e-15	84.0	- family M11 unassigned peptidases (Chlorella sorokiniana) [M11.UPW]#M11#{peptidase unit: 824-1068}~source PRW57561~
chr_564	MER1090163	4	121	44	161	125	922	118	48.305	61	0	7.38e-29	114	- subfamily T1A unassigned peptidases (Fibroporia radiculosa) [T01.UPA]#T01A#{peptidase unit: 204-323}~source J7RG29~
chr_567	MER1232194	1	228	1	232	305	1288	233	25.322	168	3	7.29e-08	58.9	- subfamily M14A unassigned peptidases (Streptomyces sp. NRRL S-146) [M14.UPA]#M14A#{peptidase unit: 440-633}~source WP_078885288~
chr_570	MER0461053	8	144	171	305	146	319	139	30.216	91	2	5.20e-10	60.8	- subfamily C82A unassigned peptidases (Azoarcus sp. KH32C) [C82.UPA]#C82A#{peptidase unit: 115-160}~source BAL25190~
chr_571	MER0421527	5	318	45	356	337	760	331	36.858	173	8	7.43e-54	192	- family S12 unassigned peptidases (Talaromyces stipitatus) [S12.UPW]#S12#{peptidase unit: 448-600}~source XP_002341165~
chr_574	MER0052561	1	446	46	491	446	491	446	99.103	4	0	0.0	916	- peptidase V (Streptococcus suis) [M20.004]#M20A#{peptidase unit: 51-491}~source YP_006074021~
chr_576	MER1321991	1	139	1	139	157	776	139	64.748	49	0	3.40e-57	194	- family S15 unassigned peptidases (Streptococcus pneumoniae) [S15.UPW]#S15#{peptidase unit: 146-776}~source CON96051~
chr_579	MER0277988	30	233	305	516	234	538	213	39.437	119	5	2.00e-38	144	- kraken protein ({Drosophila melanogaster}) (Glossina morsitans) [S33.A81]#S33#{peptidase unit: 74-327}~source TMP007252-PA~
chr_584	MER0124705	7	504	47	542	511	893	519	31.792	310	13	4.12e-55	203	- family S9 non-peptidase homologues (Haliangium ochraceum) [S09.UNW]#S09X#{peptidase unit: 667-873}~source GEBA2500502230~
chr_587	MER0355437	1	406	7	412	417	757	413	44.794	214	6	2.48e-109	342	- family S12 unassigned peptidases (Lactobacillus hominis) [S12.UPW]#S12#{peptidase unit: 444-632}~source ZP_10421452~
chr_589	MER0058255	47	317	19	313	318	804	295	44.407	140	7	1.10e-67	230	- family M54 unassigned peptidases (Emericella nidulans) [M54.UPW]#M54#{peptidase unit: 539-748}~source XP_660796~
chr_590	MER0948633	2	233	271	499	238	505	234	35.043	145	5	1.08e-35	136	- family S11 unassigned peptidases (Oscillibacter sp. CAG:241) [S11.UPW]#S11#{peptidase unit: 23-234}~source R6GN99~
chr_591	MER0972580	3	150	11	159	159	1265	149	51.007	72	1	5.88e-46	164	- subfamily S8A non-peptidase homologues (Triticum urartu) [S08.UNA]#S08A#{peptidase unit: 344-699}~source M7ZEL7~
chr_594	MER0499498	1	289	1	297	309	317	307	30.945	184	13	3.73e-13	73.6	- subfamily A11A unassigned peptidases (Bacillus subtilis) [A11.UPA]#A11A#{peptidase unit: 104-165}~source YP_007661162~
chr_595	MER0280527	2	218	474	690	261	718	231	31.169	131	7	1.04e-21	99.0	- family C39 unassigned peptidases (Prevotella sp. C561) [C39.UPW]#C39#{peptidase unit: 1-132}~source EGW46152~
chr_596	MER1068893	32	481	332	819	481	1144	494	21.862	336	15	3.06e-16	87.0	- family U74 unassigned peptidases (Aegilops tauschii) [U74.UPW]#U74#{peptidase unit: 881-1102}~source EMT29296~
chr_598	MER1030851	9	219	469	667	220	667	211	38.389	118	3	1.13e-40	151	- family S16 unassigned peptidases (Trichuris trichiura) [S16.UPW]#S16#{peptidase unit: 351-443}~source A0A077ZGW8~
chr_601	MER0231653	1	158	1	160	218	225	160	31.250	108	2	6.30e-19	86.3	- family M50 non-peptidase homologues (Desulfovibrio aespoeensis) [M50.UNW]#M50#{peptidase unit: 1-130}~source YP_004122941~
chr_605	MER0517892	2	196	404	600	212	929	197	44.670	107	1	7.29e-43	158	- family S11 non-peptidase homologues (Pantholops hodgsonii) [S11.UNW]#S11#{peptidase unit: 42-372}~source XP_005966740~
chr_606	MER0517892	85	194	702	812	294	929	111	30.631	76	1	3.20e-06	53.5	- family S11 non-peptidase homologues (Pantholops hodgsonii) [S11.UNW]#S11#{peptidase unit: 42-372}~source XP_005966740~
chr_610	MER0331792	3	107	6	109	185	215	105	40.952	61	1	6.03e-20	87.8	- family C59 unassigned peptidases (Lactobacillus helveticus) [C59.UPW]#C59#{peptidase unit: 98-193}~source YP_005850204~
chr_611	MER0253731	41	293	71	324	393	1171	264	31.061	161	6	1.12e-23	108	- subfamily S1C unassigned peptidases (Schistosoma mansoni) [S01.UPC]#S01C#{peptidase unit: 920-1164}~source Smp_162090~
chr_615	MER0806562	3	243	15	243	275	881	243	35.802	140	10	7.83e-37	143	- subfamily M20F unassigned peptidases (Auxenochlorella protothecoides) [M20.UPF]#M20F#{peptidase unit: 442-845}~source A0A087SP99~
chr_617	MER0357229	12	403	606	1017	462	1237	414	30.435	264	7	4.59e-41	162	- subfamily M12B unassigned peptidases (Cricetulus griseus) [M12.UPB]#M12B#{peptidase unit: 152-341}~source EGV99926~
chr_617	MER0357229	404	459	1127	1185	462	1237	59	44.068	30	1	3.15e-06	55.1	- subfamily M12B unassigned peptidases (Cricetulus griseus) [M12.UPB]#M12B#{peptidase unit: 152-341}~source EGV99926~
chr_620	MER0182896	1	291	1	291	291	291	291	100.000	0	0	0.0	571	- family M79 unassigned peptidases (Streptococcus suis) [M79.UPW]#M79#{peptidase unit: 57-219}~source CAZ51383~
chr_628	MER0517500	42	375	854	1169	572	1298	357	26.891	197	18	7.27e-06	54.7	- family M41 unassigned peptidases (Pantholops hodgsonii) [M41.UPW]#M41#{peptidase unit: 407-642}~source XP_005974531~
chr_631	MER0743683	27	141	771	886	143	1219	116	35.345	74	1	4.69e-16	78.6	- family C83 non-peptidase homologues (Ruegeria lacuscaerulensis) [C83.UNW]#C83#{peptidase unit: 175-315}~source D0CVL7~
chr_634	MER0939441	38	244	1	207	269	243	207	55.556	92	0	5.61e-68	214	- family M82 unassigned peptidases (Streptococcus suis) [M82.UPW]#M82#{peptidase unit: 37-223}~source R4NLP9~
chr_635	MER1016416	243	416	34	206	438	417	174	52.874	81	1	1.01e-56	197	- family S14 unassigned peptidases (Acyrthosiphon pisum) [S14.UPW]#S14#{peptidase unit: 236-412}~source X1WTY3~
chr_636	MER1039331	87	693	106	695	1017	1197	661	26.929	358	26	8.53e-35	149	- family S24 unassigned peptidases (Omnitrophus sp. SKK-01) [S24.UPW]#S24#{peptidase unit: 1088-1182}~source A0A0F0CVQ3~
chr_643	MER0517437	4	164	710	872	169	888	163	41.718	93	2	2.31e-27	112	- subfamily S9A unassigned peptidases (Pantholops hodgsonii) [S09.UPA]#S09A#{peptidase unit: 450-697}~source XP_005973662~
chr_648	MER1076626	2	246	267	513	247	514	248	27.419	176	2	1.53e-18	89.0	- family S54 unassigned peptidases (Cordyceps bassiana) [S54.UPW]#S54#{peptidase unit: 123-269}~source A0A0A2WK19~
chr_652	MER1096360	24	429	9	405	433	729	407	33.170	261	6	1.38e-70	241	- family T2 unassigned peptidases (Cordyceps bassiana) [T02.UPW]#T02#{peptidase unit: 426-686}~source A0A0A2W117~
chr_657	MER1298663	2	346	745	1083	358	1086	353	42.493	181	5	1.65e-73	251	- subfamily S9B unassigned peptidases (Novosphingobium sp. 12-63-9) [S09.UPB]#S09B#{peptidase unit: 513-742}~source OYW47418~
chr_658	MER0972401	56	213	914	1074	311	1171	165	29.091	106	5	1.64e-08	60.8	- family S53 unassigned peptidases (Metarhizium anisopliae) [S53.UPW]#S53#{peptidase unit: 209-583}~source A0A0D9NQZ5~
chr_662	MER0856273	26	460	345	783	503	830	453	24.503	310	17	9.46e-16	85.5	- family M29 unassigned peptidases (Vibrio sp. RC586) [M29.UPW]#M29#{peptidase unit: 2-346}~source D0IHY0~
chr_664	MER1214190	5	231	1240	1476	235	1514	237	32.911	149	3	5.49e-29	119	- subfamily M12A unassigned peptidases (Pristionchus pacificus) [M12.UPA]#M12A#{peptidase unit: 424-571}~source PDM78074~
chr_665	MER0173982	5	314	3	307	316	539	317	27.129	212	10	1.27e-27	117	- family S9 unassigned peptidases (Deinococcus deserti) [S09.UPW]#S09X#{peptidase unit: 418-519}~source ACO47812~
chr_667	MER0214268	17	121	92	196	128	197	108	25.926	74	3	1.60e-06	49.7	- family S9 unassigned peptidases (Erysipelothrix rhusiopathiae) [S09.UPW]#S09X#{peptidase unit: 98-181}~source ZP_05747748~
chr_668	MER0082830	1	596	1	596	596	596	596	98.993	6	0	0.0	1225	- subfamily M3B unassigned peptidases (Streptococcus suis) [M03.UPB]#M03B#{peptidase unit: 291-572}~source EAP40191~
chr_669	MER0226443	2	97	4	101	112	1385	101	40.594	52	3	6.29e-07	51.2	- family N11 unassigned peptide lyases (Thermodesulfovibrio yellowstonii) [N11.UPW]#N11#{peptidase unit: 644-960}~source ACI21751~
chr_670	MER1298157	105	292	166	344	455	1343	203	31.034	101	8	1.22e-08	62.8	- subfamily S9B unassigned peptidases (Puccinia striiformis) [S09.UPB]#S09B#{peptidase unit: 1086-1318}~source POW00024~
chr_671	MER0910002	10	615	201	895	759	1180	704	25.710	416	21	1.28e-47	187	- family M78 unassigned peptidases (Roseiflexus castenholzii) [M78.UPW]#M78#{peptidase unit: 66-176}~source A7NRM2~
chr_680	MER0715644	4	235	497	721	284	734	244	30.328	139	9	1.77e-25	110	- family C39 non-peptidase homologues (Roseobacter sp. AzwK-3b) [C39.UNW]#C39#{peptidase unit: 37-155}~source A6FPQ2~
chr_681	MER0280674	4	230	481	709	265	722	239	29.289	147	6	1.07e-20	96.3	- bacteriocin-processing peptidase (Bacteroides fluxus) [C39.001]#C39#{peptidase unit: 7-141}~source EGF58588~
chr_683	MER0182897	1	254	1	254	254	254	254	99.213	2	0	0.0	506	- family M79 unassigned peptidases (Streptococcus suis) [M79.UPW]#M79#{peptidase unit: 159-244}~source CAZ51439~
chr_685	MER0082843	1	251	1	251	251	251	251	97.211	7	0	0.0	505	- DacB metallopeptidase ({Streptococcus pneumoniae}) (Streptococcus suis) [M15.024]#M15B#{peptidase unit: 132-244}~source YP_006080358~
chr_687	MER0938432	1	473	1	474	536	776	496	25.403	325	15	7.80e-19	95.5	- family M79 unassigned peptidases (Abiotrophia defectiva) [M79.UPW]#M79#{peptidase unit: 615-759}~source W1Q432~
chr_688	MER0132962	2	219	446	659	247	741	218	37.156	133	1	7.49e-40	150	- subfamily M50B unassigned peptidases (Catenulispora acidiphila) [M50.UPB]#M50B#{peptidase unit: 187-299}~source GEBA2500497035~
chr_692	MER1124640	165	301	4	143	435	675	146	36.986	77	3	3.98e-13	76.6	- family M38 non-peptidase homologues (Meloidogyne hapla) [M38.UNW]#M38#{peptidase unit: 288-645}~source MhA1_Contig1243_frz3_gene8~
chr_695	MER0910002	385	909	411	907	1216	1180	569	24.780	312	30	6.71e-16	89.0	- family M78 unassigned peptidases (Roseiflexus castenholzii) [M78.UPW]#M78#{peptidase unit: 66-176}~source A7NRM2~
chr_697	MER0113273	9	507	3	502	647	1191	509	50.295	234	12	1.94e-135	430	- family N10 unassigned peptide lyases (Cyanothece sp. PCC 7424) [N10.UPW]#N10#{peptidase unit: 500-619, 1016-1051}~source ACK71471~
chr_697	MER0113273	505	634	1051	1178	647	1191	132	53.030	56	2	1.63e-35	149	- family N10 unassigned peptide lyases (Cyanothece sp. PCC 7424) [N10.UPW]#N10#{peptidase unit: 500-619, 1016-1051}~source ACK71471~
chr_703	MER0194262	75	719	602	1293	805	1386	702	36.040	382	14	2.35e-122	404	- family N10 unassigned peptide lyases (Allochromatium vinosum) [N10.UPW]#N10#{peptidase unit: 111-286, 594-631}~source ADC62911~
chr_703	MER0194262	1	99	17	115	805	1386	99	52.525	47	0	5.20e-27	124	- family N10 unassigned peptide lyases (Allochromatium vinosum) [N10.UPW]#N10#{peptidase unit: 111-286, 594-631}~source ADC62911~
chr_705	MER1229008	8	281	101	380	340	1150	282	30.142	187	6	6.39e-32	131	- subfamily M14A unassigned peptidases (Drosophila arizonae) [M14.UPA]#M14A#{peptidase unit: 829-1109}~source XP_017869595~
chr_707	MER0835065	279	356	588	665	401	1118	79	40.506	45	2	5.44e-06	53.9	- subfamily M16B unassigned peptidases (Mycobacterium tuberculosis) [M16.UPB]#M16B#{peptidase unit: 700-923}~source COV78577~
chr_715	MER0876209	9	94	1116	1202	97	1229	87	50.575	42	1	1.81e-16	77.8	- family M41 unassigned peptidases (Brassica rapa) [M41.UPW]#M41#{peptidase unit: 427-660}~source M4CWW4~
chr_718	MER0035587	1	145	24	168	145	168	145	100.000	0	0	2.92e-102	293	- signal peptidase II (Streptococcus suis) [A08.001]#A08#{peptidase unit: 15-161}~source YP_001198151~
chr_719	MER1155302	1	284	175	458	286	458	284	62.324	107	0	6.50e-125	368	- family A8 unassigned peptidases (Listeria grandensis) [A08.UPW]#A08#{peptidase unit: 15-154}~source WP_077914551~
chr_723	MER0004783	1	305	1873	2182	307	2185	321	32.710	189	9	3.46e-40	154	- family M38 non-peptidase homologues (Dictyostelium discoideum) [M38.UNW]#M38#{peptidase unit: 1407-1711}~source PYR1_DICDI~
chr_724	MER0182898	1	352	8	359	352	359	352	100.000	0	0	0.0	736	- dihydro-orotase (N-terminal unit) ({Homo sapiens}-type) (Streptococcus suis) [C26.952]#C26#{peptidase unit: 132-349}~source CAZ51480~
chr_725	MER0601407	1	1041	457	1487	1049	1505	1052	49.715	497	12	0.0	989	- family C26 unassigned peptidases (Plutella xylostella) [C26.UPW]#C26#{peptidase unit: 284-426}~source XP_011567376~
chr_725	MER0601407	538	890	450	820	1049	1505	375	36.800	211	10	5.73e-57	221	- family C26 unassigned peptidases (Plutella xylostella) [C26.UPW]#C26#{peptidase unit: 284-426}~source XP_011567376~
chr_726	MER0817787	93	217	759	885	251	917	134	32.090	75	5	1.47e-08	60.1	- subfamily M3A unassigned peptidases (Cordyceps bassiana) [M03.UPA]#M03A#{peptidase unit: 11-677}~source A0A0A2W2V6~
chr_727	MER0093781	1	215	1	215	215	215	215	99.070	2	0	1.87e-155	433	- pyroglutamyl-peptidase I (prokaryote) (Streptococcus suis) [C15.001]#C15#{peptidase unit: 2-215}~source YP_006080398~
chr_731	MER0717078	8	572	195	756	578	768	567	29.806	391	4	1.15e-76	262	- family C39 non-peptidase homologues (Pseudoalteromonas luteoviolacea) [C39.UNW]#C39#{peptidase unit: 55-179}~source V4HRZ9~
chr_732	MER0715478	41	588	384	930	589	931	553	33.273	358	6	2.63e-85	289	- bacteriocin-processing peptidase (Tolypothrix bouteillei) [C39.001]#C39#{peptidase unit: 214-352}~source A0A0C1R5G2~
chr_734	MER0174544	3	317	399	719	428	719	323	33.746	204	4	4.97e-37	148	- family S33 unassigned peptidases (Gemmatimonas aurantiaca) [S33.UPW]#S33#{peptidase unit: 46-356}~source BAH39265~
chr_735	MER0972401	3	268	590	919	286	1171	337	28.783	162	14	8.52e-22	100	- family S53 unassigned peptidases (Metarhizium anisopliae) [S53.UPW]#S53#{peptidase unit: 209-583}~source A0A0D9NQZ5~
chr_737	MER1117508	3	212	493	703	384	750	212	36.792	131	2	2.96e-34	139	- family M38 non-peptidase homologues (Elaeophora elaphi) [M38.UNW]#M38#{peptidase unit: 5-391}~source EEL_0000095901~
chr_738	MER0379827	30	149	665	788	241	788	124	33.871	78	2	1.43e-09	62.8	- family T3 unassigned peptidases (Nematostella vectensis) [T03.UPW]#T03#{peptidase unit: 110-342}~source XP_001619852~
chr_741	MER0133461	15	495	25	502	512	563	492	33.740	301	10	8.89e-76	253	- family M50 non-peptidase homologues (Sebaldella termitidis) [M50.UNW]#M50#{peptidase unit: 89-186}~source ACZ09042~
chr_743	MER0182909	1	1585	1	1585	1585	1585	1585	100.000	0	0	0.0	3193	- subfamily S8A unassigned peptidases (Streptococcus suis) [S08.UPA]#S08A#{peptidase unit: 143-401, 507-637}~source CAR45614~
chr_745	MER0240643	18	216	1	198	224	492	199	41.206	116	1	4.54e-41	150	- family S9 unassigned peptidases (Weeksella virosa) [S09.UPW]#S09X#{peptidase unit: 213-487}~source YP_004237924~
chr_751	MER0997837	36	295	80	360	351	712	281	27.402	183	7	1.36e-18	92.0	- subfamily S9B non-peptidase homologues (Pseudozyma aphidis) [S09.UNB]#S09B#{peptidase unit: 457-626}~source W3VLH5~
chr_752	MER1076626	5	249	265	513	249	514	250	29.600	170	5	2.20e-25	108	- family S54 unassigned peptidases (Cordyceps bassiana) [S54.UPW]#S54#{peptidase unit: 123-269}~source A0A0A2WK19~
chr_758	MER0814781	3	251	1	246	403	524	249	30.522	170	2	8.87e-32	130	- thermostable dipeptidase ({Brevibacillus}-type) () [M19.007]#M19#{peptidase unit: 225-522}~source R6R1I1~
chr_759	MER0358784	285	456	725	898	578	1031	186	34.946	95	3	7.39e-20	99.4	- family S14 unassigned peptidases (Aureococcus anophagefferens) [S14.UPW]#S14#{peptidase unit: 69-238}~source EGB12512~
chr_759	MER0358784	257	456	270	506	578	1031	237	26.160	138	3	1.02e-13	79.7	- family S14 unassigned peptidases (Aureococcus anophagefferens) [S14.UPW]#S14#{peptidase unit: 69-238}~source EGB12512~
chr_759	MER0358784	26	171	350	503	578	1031	154	31.818	97	3	6.77e-13	77.0	- family S14 unassigned peptidases (Aureococcus anophagefferens) [S14.UPW]#S14#{peptidase unit: 69-238}~source EGB12512~
chr_759	MER0358784	85	172	807	896	578	1031	90	40.000	52	1	1.09e-09	67.0	- family S14 unassigned peptidases (Aureococcus anophagefferens) [S14.UPW]#S14#{peptidase unit: 69-238}~source EGB12512~
chr_767	MER1321643	8	405	1089	1487	408	1505	402	60.448	152	3	2.78e-163	501	- family S14 unassigned peptidases (Boea hygrometrica) [S14.UPW]#S14#{peptidase unit: 884-1078}~source KZV15020~
chr_768	MER1091115	9	148	41	188	195	682	153	37.908	77	4	2.59e-19	89.7	- subfamily T1A unassigned peptidases (Saitoella complicata) [T01.UPA]#T01A#{peptidase unit: 455-567}~source A0A0E9NDK2~
chr_769	MER0656131	1	132	128	259	137	305	140	33.571	77	5	8.31e-11	62.8	- family I1 unassigned peptidase inhibitors (Fukomys damarensis) [I01.UPW]#I01#{inhibitor unit: 60-80}~source XP_010622602~
chr_771	MER0093683	3	609	332	938	610	944	607	63.756	220	0	0.0	810	- family C59 unassigned peptidases (Oenococcus oeni) [C59.UPW]#C59#{peptidase unit: 11-301}~source ZP_06553142~
chr_776	MER0527165	107	344	262	501	359	520	244	35.246	148	4	1.60e-32	132	- family I4 unassigned peptidase inhibitors (Oryza brachyantha) [I04.UPW]#I04#{inhibitor unit: 25-55}~source XP_006658669~
chr_777	MER1262226	46	238	49	245	277	911	203	35.468	115	6	1.37e-24	107	- family M74 unassigned peptidases () [M74.UPW]#M74#{peptidase unit: 657-911}~source KGQ11408~
chr_778	MER0697860	2	113	192	307	123	780	116	35.345	71	3	3.08e-08	55.5	- family C15 unassigned peptidases (Mycosphaerella pini) [C15.UPW]#C15#{peptidase unit: 528-745}~source N1PMD3~
chr_779	MER0697818	47	143	12	108	143	263	97	37.113	61	0	8.51e-14	70.9	- family C15 non-peptidase homologues (Eubacterium sp. CAG:156) [C15.UNW]#C15#{peptidase unit: 180-251}~source R5YT59~
chr_780	MER0268752	12	415	5279	5724	419	5730	448	43.750	206	8	1.33e-109	359	- family I63 unassigned peptidase inhibitors (Ailuropoda melanoleuca) [I63.UPW]#I63#{inhibitor unit: 1122-1185}~source GENSCAN00000017560~
chr_782	MER0189793	28	187	51	210	199	351	160	43.750	90	0	1.87e-34	129	- subfamily M23B unassigned peptidases (Carnobacterium sp. AT7) [M23.UPB]#M23B#{peptidase unit: 221-346}~source ZP_02185043~
chr_783	MER1088614	1	192	277	460	252	555	192	31.771	123	2	2.24e-23	103	- subfamily T1A unassigned peptidases (Halorubrum arcis) [T01.UPA]#T01A#{peptidase unit: 37-173}~source M0PQN7~
chr_801	MER0093783	1	516	1	516	516	516	516	99.612	2	0	0.0	1053	- GMP synthase (Streptococcus suis) [C26.957]#C26#{peptidase unit: 9-234}~source EHC01671~
chr_804	MER0486985	1	351	1	349	512	1038	354	33.898	226	5	9.12e-49	186	- subfamily S1A non-peptidase homologues (Apis florea) [S01.UNA]#S01A#{peptidase unit: 752-984}~source XP_003698068~
chr_810	MER1094241	33	347	20	286	356	488	325	27.385	168	11	3.53e-17	87.4	- subfamily T1B unassigned peptidases (Enterococcus sp. HSIEG1) [T01.UPB]#T01B#{peptidase unit: 316-487}~source T0VAM4~
chr_811	MER0517500	62	469	900	1275	502	1298	423	28.605	240	14	7.12e-21	102	- family M41 unassigned peptidases (Pantholops hodgsonii) [M41.UPW]#M41#{peptidase unit: 407-642}~source XP_005974531~
chr_813	MER0517490	2	218	842	1062	221	1066	226	26.991	151	7	4.27e-20	93.2	- subfamily S1C unassigned peptidases (Pantholops hodgsonii) [S01.UPC]#S01C#{peptidase unit: 531-792}~source XP_005974399~
chr_816	MER0714088	15	221	752	957	250	982	216	35.648	120	7	2.86e-29	120	- family C39 non-peptidase homologues (Prochlorococcus marinus) [C39.UNW]#C39#{peptidase unit: 282-389}~source Q31A54~
chr_819	MER0996692	3	299	652	946	300	954	311	36.013	169	10	5.44e-51	185	- subfamily S9B non-peptidase homologues (Verrucosispora maris) [S09.UNB]#S09B#{peptidase unit: 64-179}~source F4FFS1~
chr_823	MER0182900	1	248	1	248	248	248	248	100.000	0	0	0.0	519	- family S9 unassigned peptidases (Streptococcus suis) [S09.UPW]#S09X#{peptidase unit: 79-236}~source CAZ51579~
chr_824	MER0182901	1	275	1	275	275	275	275	100.000	0	0	0.0	578	- family S9 non-peptidase homologues (Streptococcus suis) [S09.UNW]#S09X#{peptidase unit: 112-254}~source CAZ51580~
chr_829	MER0313247	1	120	43	175	121	393	133	42.857	63	3	2.31e-18	83.6	- family M76 unassigned peptidases (Albugo laibachii) [M76.UPW]#M76#{peptidase unit: 236-393}~source CCA26468~
chr_831	MER0180298	17	489	4	492	697	928	517	27.660	302	18	5.32e-37	154	- family N10 unassigned peptide lyases (Methanocaldococcus vulcanius) [N10.UPW]#N10#{peptidase unit: 486-648}~source ACX72583~
chr_831	MER0180298	570	655	826	910	697	928	89	39.326	47	4	2.60e-10	69.3	- family N10 unassigned peptide lyases (Methanocaldococcus vulcanius) [N10.UPW]#N10#{peptidase unit: 486-648}~source ACX72583~
chr_831	MER0180298	477	688	642	903	697	928	266	26.316	138	10	1.74e-09	66.6	- family N10 unassigned peptide lyases (Methanocaldococcus vulcanius) [N10.UPW]#N10#{peptidase unit: 486-648}~source ACX72583~
chr_832	MER0130686	76	266	464	654	280	748	192	38.021	117	2	2.42e-34	136	- family S16 non-peptidase homologues (Desulfotomaculum acetoxidans) [S16.UNW]#S16#{peptidase unit: 5-355}~source GEBA2500489279~
chr_833	MER0710289	3	179	5	202	185	2738	199	39.196	98	3	4.30e-37	140	- family C19 unassigned peptidases (Penicillium solitum) [C19.UPW]#C19#{peptidase unit: 1797-2031, 1950-2097}~source A0A0D9M5Q0~
chr_835	MER0732814	31	102	237	313	107	323	77	37.662	43	2	1.28e-08	55.5	- family C56 non-peptidase homologues (Dethiobacter alkaliphilus) [C56.UNW]#C56#{peptidase unit: 50-153}~source C0GCV4~
chr_836	MER1298157	104	368	166	421	552	1343	281	24.911	170	8	3.64e-11	71.6	- subfamily S9B unassigned peptidases (Puccinia striiformis) [S09.UPB]#S09B#{peptidase unit: 1086-1318}~source POW00024~
chr_840	MER0517483	65	248	374	535	251	1192	185	40.000	87	2	8.96e-28	116	- family C26 unassigned peptidases (Pantholops hodgsonii) [C26.UPW]#C26#{peptidase unit: 1031-1173}~source XP_005974149~
chr_841	MER1151040	6	199	25	235	283	1302	213	28.638	131	7	1.26e-17	87.8	- family I1 unassigned peptidase inhibitors (Trichuris suis) [I01.UPW]#I01#{inhibitor unit: 1040-1096}~source D918_06167~
chr_843	MER0882829	35	200	689	852	215	882	177	31.073	98	7	6.96e-10	63.2	- subfamily M48A unassigned peptidases (Hymenolepis microstoma) [M48.UPA]#M48A#{peptidase unit: 169-445}~source A0A068XR72~
chr_844	MER0184167	85	572	96	579	721	1583	521	34.165	273	21	1.18e-56	214	- subfamily C1B non-peptidase homologues (Blautia hydrogenotrophica) [C01.UNB]#C01B#{peptidase unit: 875-1139}~source ZP_03782573~
chr_845	MER0093786	1	423	1	423	423	423	423	100.000	0	0	0.0	856	- family M38 non-peptidase homologues (Streptococcus suis) [M38.UNW]#M38#{peptidase unit: 2-379}~source YP_001198368~
chr_846	MER0306286	5	215	654	870	217	875	218	48.165	105	6	3.06e-48	173	- family C46 unassigned peptidases (Salpingoeca sp. ATCC 50818) [C46.UPW]#C46#{peptidase unit: 384-547}~source EGD78509~
chr_847	MER0949596	1	125	146	270	308	504	128	28.906	85	2	6.35e-09	62.0	- family S11 non-peptidase homologues (Lactobacillus buchneri) [S11.UNW]#S11#{peptidase unit: 60-100}~source C0WP52~
chr_848	MER0729248	25	151	637	763	210	820	127	28.346	91	0	2.01e-09	61.6	- atg-4.1 peptidase ({Caenorhabditis elegans}-type) (Haemonchus contortus) [C54.008]#C54#{peptidase unit: 34-367}~source U6PMQ2~
chr_851	MER0959446	5	272	2	299	313	682	303	25.743	185	10	6.59e-08	58.9	- subfamily S1A non-peptidase homologues (Camelus ferus) [S01.UNA]#S01A#{peptidase unit: 438-677}~source S9X0S2~
chr_856	MER1235419	6	479	634	1139	481	1163	526	32.890	281	16	9.38e-64	228	- subfamily M14B non-peptidase homologues (Chlorella sorokiniana) [M14.UNB]#M14B#{peptidase unit: 259-565}~source PRW59930~
chr_857	MER0929695	37	384	585	937	612	1621	374	32.620	205	14	2.02e-37	154	- family M17 unassigned peptidases (Trichuris suis) [M17.UPW]#M17#{peptidase unit: 55-265, 295-522}~source A0A085MBH9~
chr_858	MER0846075	5	193	128	329	266	811	211	28.910	119	7	4.95e-09	61.6	- subfamily M20D non-peptidase homologues (Acyrthosiphon pisum) [M20.UND]#M20D#{peptidase unit: 3-132}~source X1WKX4~
chr_862	MER0093787	1	1926	1	1926	1926	1926	1926	99.792	4	0	0.0	3922	- IgA1 peptidase ({Streptococcus suis}) (Streptococcus suis) [M26.004]#M26#{peptidase unit: 641-1908}~source YP_001198388~
chr_864	MER1043605	414	552	407	539	661	1098	141	29.078	90	4	3.19e-07	59.3	- family S24 non-peptidase homologues (Alteromonas sp.) [S24.UNW]#S24#{peptidase unit: 846-947}~source F5Z5X4~
chr_865	MER0342402	517	729	30	257	732	960	228	32.456	139	5	4.53e-28	126	- subfamily M3A unassigned peptidases (Octadecabacter arcticus) [M03.UPA]#M03A#{peptidase unit: 385-958}~source ZP_05064770~
chr_866	MER0846075	1	180	621	810	246	811	190	46.316	92	1	9.73e-44	161	- subfamily M20D non-peptidase homologues (Acyrthosiphon pisum) [M20.UND]#M20D#{peptidase unit: 3-132}~source X1WKX4~
chr_868	MER0358784	314	492	708	898	510	1031	192	28.646	123	4	4.49e-13	77.4	- family S14 unassigned peptidases (Aureococcus anophagefferens) [S14.UPW]#S14#{peptidase unit: 69-238}~source EGB12512~
chr_868	MER0358784	332	490	299	504	510	1031	206	24.272	109	4	1.29e-09	66.2	- family S14 unassigned peptidases (Aureococcus anophagefferens) [S14.UPW]#S14#{peptidase unit: 69-238}~source EGB12512~
chr_868	MER0358784	15	210	723	915	510	1031	221	26.244	110	5	2.16e-09	65.5	- family S14 unassigned peptidases (Aureococcus anophagefferens) [S14.UPW]#S14#{peptidase unit: 69-238}~source EGB12512~
chr_869	MER0136293	4	426	329	750	426	751	424	47.170	221	3	2.75e-134	407	- family S33 unassigned peptidases (Clostridium leptum) [S33.UPW]#S33#{peptidase unit: 8-277}~source EDO61156~
chr_872	MER0278378	3	468	28	496	468	1395	489	31.084	294	17	6.43e-60	217	- family S9 non-peptidase homologues (Glossina morsitans) [S09.UNW]#S09X#{peptidase unit: 973-1251}~source TMP011474-PA~
chr_873	MER1096360	18	425	1	409	559	729	425	27.765	274	10	2.46e-38	155	- family T2 unassigned peptidases (Cordyceps bassiana) [T02.UPW]#T02#{peptidase unit: 426-686}~source A0A0A2W117~
chr_881	MER1076626	1	234	263	494	255	514	239	30.126	155	6	3.44e-18	88.2	- family S54 unassigned peptidases (Cordyceps bassiana) [S54.UPW]#S54#{peptidase unit: 123-269}~source A0A0A2WK19~
chr_887	MER0093788	1	266	1	266	266	266	266	100.000	0	0	0.0	546	- family S24 unassigned peptidases (Streptococcus suis) [S24.UPW]#S24#{peptidase unit: 139-263}~source YP_001198417~
chr_888	MER0639774	1	325	35	384	376	779	363	37.466	176	11	7.89e-58	205	- subfamily S9C unassigned peptidases (Jatropha curcas) [S09.UPC]#S09C#{peptidase unit: 529-677, 688-761}~source XP_012084123~
chr_890	MER0717078	4	559	205	760	561	768	566	32.155	364	9	1.71e-85	285	- family C39 non-peptidase homologues (Pseudoalteromonas luteoviolacea) [C39.UNW]#C39#{peptidase unit: 55-179}~source V4HRZ9~
chr_891	MER0716991	20	578	164	718	579	722	572	28.497	379	14	4.69e-52	194	- family C39 non-peptidase homologues (Photorhabdus temperata) [C39.UNW]#C39#{peptidase unit: 21-114}~source U7R306~
chr_892	MER0443397	4	292	385	675	324	1205	293	49.488	142	4	1.49e-76	259	- GMP synthase (Bombus impatiens) [C26.957]#C26#{peptidase unit: 688-920}~source XP_003494838~
chr_893	MER1155796	35	294	194	454	297	458	264	39.015	154	5	1.95e-44	161	- family A8 unassigned peptidases (Bacillus amyloliquefaciens) [A08.UPW]#A08#{peptidase unit: 12-151}~source ATX83968~
chr_898	MER0856415	2	211	277	488	371	668	214	26.168	152	4	6.68e-10	65.9	- family M29 non-peptidase homologues (Batrachochytrium dendrobatidis) [M29.UNW]#M29#{peptidase unit: 85-244}~source F4PFV9~
chr_902	MER0031188	1	230	1	230	230	230	230	99.130	2	0	3.74e-169	469	- family C26 unassigned peptidases (Streptococcus suis) [C26.UPW]#C26#{peptidase unit: 1-223}~source EHC03215~
chr_904	MER0025253	1	249	1	249	249	249	249	100.000	0	0	0.0	512	- sortase A ({Streptococcus}-type) (Streptococcus suis) [C60.006]#C60A#{peptidase unit: 15-228}~source YP_001200643~
chr_905	MER0194190	99	790	619	1309	814	1340	694	50.576	338	4	0.0	674	- family N10 unassigned peptide lyases (Oscillochloris trichoides) [N10.UPW]#N10#{peptidase unit: 109-629}~source EFO79755~
chr_905	MER0194190	9	113	9	113	814	1340	105	60.000	42	0	8.21e-36	152	- family N10 unassigned peptide lyases (Oscillochloris trichoides) [N10.UPW]#N10#{peptidase unit: 109-629}~source EFO79755~
chr_906	MER1150283	7	311	481	787	327	793	309	41.424	175	3	2.26e-66	227	- family M96 non-peptidase homologues (Trichuris muris) [M96.UNW]#M96#{peptidase unit: 15-335}~source TMUE_s0029002700~
chr_910	MER0785498	7	487	6	486	511	724	498	31.325	308	11	4.18e-63	223	- family I51 unassigned peptidase inhibitors (Mesorhizobium sp. STM 4661) [I51.UPW]#I51#{inhibitor unit: 583-699}~source M5FDT4~
chr_912	MER1181648	2	77	112	186	80	1104	76	40.789	44	1	5.02e-11	61.2	- family M1 unassigned peptidases (Caenorhabditis latens) [M01.UPW]#M01#{peptidase unit: 448-659}~source OZF88131~
chr_918	MER0626370	1	409	1	409	409	416	409	95.599	18	0	0.0	816	- family C110 unassigned peptidases (Streptococcus suis) [C110.UPW]#C110#{peptidase unit: 162-259}~source WP_044774784~
chr_919	MER0401690	234	450	441	657	451	659	222	26.126	154	4	3.86e-16	86.3	- yodQ g.p. ({Bacillus subtilis}) (Bacillus alcalophilus) [M20.A21]#M20A#{peptidase unit: 83-357}~source ZP_10819301~
chr_920	MER0517490	2	220	844	1064	223	1066	221	31.674	149	2	6.50e-34	133	- subfamily S1C unassigned peptidases (Pantholops hodgsonii) [S01.UPC]#S01C#{peptidase unit: 531-792}~source XP_005974399~
chr_923	MER0615177	4	249	495	749	252	806	265	31.321	153	9	4.56e-24	105	- family T2 unassigned peptidases (Plutella xylostella) [T02.UPW]#T02#{peptidase unit: 18-248}~source XP_011565480~
chr_923	MER0615177	20	244	214	449	252	806	246	28.049	146	10	6.89e-14	75.9	- family T2 unassigned peptidases (Plutella xylostella) [T02.UPW]#T02#{peptidase unit: 18-248}~source XP_011565480~
chr_924	MER0716501	12	252	468	702	267	720	246	30.488	155	6	2.93e-24	106	- family C39 non-peptidase homologues (Neorhizobium galegae) [C39.UNW]#C39#{peptidase unit: 12-133}~source A0A068SZG3~
chr_927	MER1104109	65	161	171	271	289	587	104	34.615	58	3	4.46e-09	62.0	- family M38 unassigned peptidases (Ancylostoma ceylanicum) [M38.UPW]#M38#{peptidase unit: 379-508}~source ANCCEY_15097~
chr_928	MER0217143	76	237	739	897	433	1042	164	36.585	97	4	8.02e-19	94.4	- subfamily S1C unassigned peptidases (Perkinsus marinus) [S01.UPC]#S01C#{peptidase unit: 91-275}~source EER19191~
chr_932	MER0982684	61	190	270	437	234	1698	168	27.381	84	4	4.96e-12	70.1	- subfamily S9A unassigned peptidases (Saprolegnia diclina) [S09.UPA]#S09A#{peptidase unit: 1414-1684}~source T0S068~
chr_933	MER0198298	20	294	57	335	307	787	282	30.496	186	4	1.26e-32	132	- subfamily M16B non-peptidase homologues () [M16.UNB]#M16B#{peptidase unit: 404-558}~source ADC90770~
chr_934	MER0918440	3	291	181	455	292	458	289	33.564	178	4	1.39e-39	148	- vanY D-Ala-D-Ala carboxypeptidase (Clostridium sp. CAG:451) [M15.010]#M15B#{peptidase unit: 20-155}~source R7KEJ1~
chr_941	MER0877881	4	266	289	551	271	584	266	28.571	184	3	3.60e-27	114	- family M41 unassigned peptidases (Clostridium sp. CAG:230) [M41.UPW]#M41#{peptidase unit: 46-275}~source R6DVA7~
chr_942	MER0082831	1	406	1	406	406	406	406	98.768	5	0	0.0	823	- peptidase T (Streptococcus suis) [M20.003]#M20B#{peptidase unit: 17-402}~source AER21208~
chr_943	MER1049444	20	127	11	117	132	518	109	37.615	65	3	2.95e-08	55.5	- subfamily S26A non-peptidase homologues (Flavihumibacter solisilvae) [S26.UNA]#S26A#{peptidase unit: 145-506}~source A0A0C1ITW8~
chr_949	MER0500472	1	105	1	106	119	119	106	45.283	57	1	3.54e-22	88.6	- family M79 unassigned peptidases (Listeria monocytogenes) [M79.UPW]#M79#{peptidase unit: 37-103}~source YP_007602758~
chr_955	MER0746964	3	152	361	527	162	1535	167	31.737	97	3	5.25e-16	79.3	- family C97 unassigned peptidases (Microbotryum violaceum) [C97.UPW]#C97#{peptidase unit: 935-1073}~source U5GZY0~
chr_957	MER0746964	8	258	551	827	270	1535	281	40.214	134	6	4.60e-48	176	- family C97 unassigned peptidases (Microbotryum violaceum) [C97.UPW]#C97#{peptidase unit: 935-1073}~source U5GZY0~
chr_958	MER0370729	4	187	764	948	187	948	185	54.595	83	1	5.07e-63	213	- family M41 unassigned peptidases (Mycobacterium liflandii) [M41.UPW]#M41#{peptidase unit: 373-609}~source YP_007371311~
chr_967	MER1009696	12	413	20	406	574	968	403	32.010	257	5	3.53e-51	194	- family S12 unassigned peptidases (Fulvivirga imtechensis) [S12.UPW]#S12#{peptidase unit: 575-940}~source L8JL44~
chr_968	MER0420153	21	409	30	408	596	983	394	30.964	252	9	1.18e-46	181	- family S12 unassigned peptidases (Marivirga tractuosa) [S12.UPW]#S12#{peptidase unit: 588-946}~source YP_004055394~
chr_970	MER0193487	7	210	322	509	279	602	205	31.707	122	2	2.66e-21	98.2	- family S33 non-peptidase homologues (Streptosporangium roseum) [S33.UNW]#S33#{peptidase unit: 2-283}~source ACZ83544~
chr_975	MER0766016	2	556	18	581	599	1040	593	36.762	308	13	1.05e-109	357	- whey acidic protein-2 (Trichuris suis) [I17.003]#I17#{inhibitor unit: 728-773}~source A0A085MYE3~
chr_983	MER0884331	4	463	946	1405	468	2430	466	69.528	130	5	0.0	638	- Ste24 peptidase (Pichia kudriavzevii) [M48.001]#M48A#{peptidase unit: 1595-1869}~source A0A099P2Z5~
chr_984	MER0314823	83	286	154	359	292	861	214	28.972	134	7	1.06e-18	91.3	- family M103 non-peptidase homologues (Vollenhovia emeryi) [M103.UNW]#M103#{peptidase unit: 338-792}~source XP_011860930~
chr_985	MER0357857	2	482	5	493	500	1772	491	52.953	219	3	1.78e-170	529	- family M48 unassigned peptidases (Vollenhovia emeryi) [M48.UPW]#M48X#{peptidase unit: 813-956}~source XP_011861208~
chr_995	MER0352496	7	468	263	738	495	1782	487	29.979	305	13	1.06e-59	218	- subfamily C14B unassigned peptidases (Symbiodinium minutum) [C14.UPB]#C14B#{peptidase unit: 764-1006}~source symbB_038135_t1~
chr_997	MER1060730	1	177	218	393	185	404	179	26.816	126	4	5.05e-12	68.2	- family S51 non-peptidase homologues (Mycoplasma sp. CAG:611) [S51.UNW]#S51#{peptidase unit: 67-203}~source R5Y7F6~
chr_998	MER0486985	142	424	17	304	424	1038	296	31.419	182	5	4.18e-35	143	- subfamily S1A non-peptidase homologues (Apis florea) [S01.UNA]#S01A#{peptidase unit: 752-984}~source XP_003698068~
chr_999	MER0877982	2	262	659	922	266	941	273	30.769	168	7	7.25e-25	108	- family M41 unassigned peptidases (Clostridium sp. CAG:277) [M41.UPW]#M41#{peptidase unit: 415-644}~source R7JWG5~
chr_1000	MER0877124	9	264	328	586	269	596	273	24.908	174	10	5.70e-12	70.5	- family M41 unassigned peptidases (Clostridium sp. CAG:75) [M41.UPW]#M41#{peptidase unit: 81-309}~source R5SFB2~
chr_1001	MER0504668	1	1171	1	1169	1177	1174	1192	47.399	583	12	0.0	1017	- subfamily M23B unassigned peptidases (Lactococcus lactis) [M23.UPB]#M23B#{peptidase unit: 736-978}~source YP_008568399~
chr_1002	MER1047520	6	226	400	615	228	619	225	41.333	119	4	1.42e-38	145	- subfamily S26A unassigned peptidases (Accumulibacter sp. BA-94) [S26.UPA]#S26A#{peptidase unit: 56-254}~source A0A011QQV4~
chr_1010	MER0359145	17	393	265	597	393	599	383	30.026	212	15	9.89e-33	134	- family C13 unassigned peptidases (Crassostrea gigas) [C13.UPW]#C13#{peptidase unit: 8-160}~source EKC37608~
chr_1011	MER0789345	6	360	57	429	372	1128	378	27.513	246	10	6.31e-32	132	- family I51 unassigned peptidase inhibitors (Aspergillus kawachii) [I51.UPW]#I51#{inhibitor unit: 861-1027}~source G7XXB6~
chr_1012	MER0259789	175	784	1	541	889	995	615	43.740	267	6	1.08e-157	492	- proteasome subunit alpha 4 (Lama pacos) [T01.973]#T01A#{peptidase unit: 767-973}~source GENSCAN00000067719~
chr_1014	MER0194295	10	382	7	381	719	1084	375	51.733	179	1	5.53e-119	387	- family N10 unassigned peptide lyases (Bacillus subtilis) [N10.UPW]#N10#{peptidase unit: 381-506, 651-766}~source CAB13898~
chr_1014	MER0194295	332	719	721	1084	719	1084	388	42.784	198	6	2.97e-87	301	- family N10 unassigned peptide lyases (Bacillus subtilis) [N10.UPW]#N10#{peptidase unit: 381-506, 651-766}~source CAB13898~
chr_1016	MER0194243	29	217	59	254	319	696	200	28.500	128	8	2.50e-07	57.4	- family N11 unassigned peptide lyases (Aquifex aeolicus) [N11.UPW]#N11#{peptidase unit: 230-576}~source AAC07431~
chr_1032	MER0516726	10	213	5	206	271	746	204	38.235	124	1	2.48e-29	121	- family S9 unassigned peptidases (Pantholops hodgsonii) [S09.UPW]#S09X#{peptidase unit: 320-665}~source XP_005956765~
chr_1034	MER0911306	1	224	1	224	224	224	224	96.429	8	0	6.31e-154	430	- family M79 unassigned peptidases (Streptococcus suis) [M79.UPW]#M79#{peptidase unit: 42-213}~source G7SDW9~
chr_1036	MER0911046	1	229	1	228	229	228	229	93.450	14	1	2.59e-126	360	- family M79 unassigned peptidases (Streptococcus suis) [M79.UPW]#M79#{peptidase unit: 120-216}~source R4NTL7~
chr_1039	MER1028732	9	65	8	64	71	209	57	42.105	33	0	3.63e-07	49.3	- family S24 non-peptidase homologues (Dehalococcoides sp. UCH007) [S24.UNW]#S24#{peptidase unit: 130-177}~source A0A0C6E0I3~
chr_1043	MER1177415	46	748	634	1433	872	1608	823	28.676	444	30	1.40e-74	272	- subfamily C14A unassigned peptidases (Trichomalopsis sarcophagae) [C14.UPA]#C14A#{peptidase unit: 69-297}~source OXU24252~
chr_1046	MER1248083	47	195	41	197	242	662	158	31.013	99	6	2.98e-11	67.8	- subfamily M28E unassigned peptidases (Planoprotostelium fungivorum) [M28.UPE]#M28E#{peptidase unit: 422-660}~source PRP77979~
chr_1049	MER0082840	1	600	1	600	600	600	600	98.667	8	0	0.0	1222	- oligopeptidase F (Streptococcus suis) [M03.007]#M03B#{peptidase unit: 287-591}~source EAP40642~
chr_1050	MER1187782	1	311	1	309	313	927	312	51.603	147	2	5.03e-105	331	- subfamily M3B unassigned peptidases (Streptococcus pneumoniae) [M03.UPB]#M03B#{peptidase unit: 617-897}~source CMZ34769~
chr_1056	MER0186342	73	339	117	390	355	1978	275	40.364	155	4	8.10e-50	184	- family C65 unassigned peptidases (Perkinsus marinus) [C65.UPW]#C65#{peptidase unit: 1263-1378}~source XP_002773648~
chr_1057	MER0714254	5	233	488	704	266	736	229	32.314	143	6	6.51e-21	96.7	- family C39 non-peptidase homologues (Methylobacterium aquaticum) [C39.UNW]#C39#{peptidase unit: 27-146}~source A0A0C6F888~
chr_1062	MER0093792	1	381	17	397	381	397	381	100.000	0	0	0.0	782	- family M38 non-peptidase homologues (Streptococcus suis) [M38.UNW]#M38#{peptidase unit: 58-380}~source YP_001198625~
chr_1065	MER1262363	1	365	10	347	388	580	366	35.519	207	10	9.95e-48	175	- family M74 unassigned peptidases (Diachasma alloeum) [M74.UPW]#M74#{peptidase unit: 356-578}~source XP_015125834~
chr_1066	MER0477203	2	223	267	516	224	519	250	27.600	153	6	3.44e-20	93.2	- family S9 unassigned peptidases (Peptostreptococcus anaerobius) [S09.UPW]#S09X#{peptidase unit: 31-246}~source ZP_06425074~
chr_1070	MER0551849	14	73	3	62	119	275	60	50.000	30	0	6.53e-11	62.0	- subfamily C1A non-peptidase homologues (Malus domestica) [C01.UNA]#C01A#{peptidase unit: 63-270}~source XP_008354070~
chr_1081	MER0074322	4	159	284	431	326	597	156	35.256	93	4	1.73e-18	91.3	- family S9 non-peptidase homologues (Alkalilimnicola ehrlichii) [S09.UNW]#S09X#{peptidase unit: 13-232}~source YP_740977~
chr_1086	MER1023647	23	310	641	944	404	962	314	28.981	187	7	7.83e-27	118	- family S15 non-peptidase homologues (Rhodococcus sp. MEB064) [S15.UNW]#S15#{peptidase unit: 68-195}~source A0A0D0LQJ8~
chr_1088	MER0074322	3	122	283	394	309	597	120	29.167	77	3	4.24e-07	56.2	- family S9 non-peptidase homologues (Alkalilimnicola ehrlichii) [S09.UNW]#S09X#{peptidase unit: 13-232}~source YP_740977~
chr_1091	MER0424584	2	127	27	147	128	353	126	48.413	60	1	3.61e-28	109	- family C40 unassigned peptidases (Clostridium sticklandii) [C40.UPW]#C40#{peptidase unit: 174-280}~source CBH21624~
chr_1092	MER0837654	217	817	343	935	1023	1203	627	45.295	283	25	1.85e-133	437	- subfamily M15B unassigned peptidases (Streptococcus anginosus) [M15.UPB]#M15B#{peptidase unit: 986-1095}~source U2ZV51~
chr_1092	MER0837654	315	828	341	843	1023	1203	535	43.364	250	21	1.10e-101	350	- subfamily M15B unassigned peptidases (Streptococcus anginosus) [M15.UPB]#M15B#{peptidase unit: 986-1095}~source U2ZV51~
chr_1092	MER0837654	220	745	449	966	1023	1203	551	42.831	257	24	7.51e-100	345	- subfamily M15B unassigned peptidases (Streptococcus anginosus) [M15.UPB]#M15B#{peptidase unit: 986-1095}~source U2ZV51~
chr_1095	MER0195399	83	330	443	679	348	696	250	45.200	122	4	3.57e-69	233	- family N10 unassigned peptide lyases (Thermococcus barophilus) [N10.UPW]#N10#{peptidase unit: 83-446}~source EDY40383~
chr_1095	MER0195399	7	92	3	89	348	696	87	50.575	42	1	4.38e-15	81.3	- family N10 unassigned peptide lyases (Thermococcus barophilus) [N10.UPW]#N10#{peptidase unit: 83-446}~source EDY40383~
chr_1104	MER0419916	3	159	11	167	170	435	157	50.955	77	0	6.66e-49	167	- family S33 unassigned peptidases (Bombus impatiens) [S33.UPW]#S33#{peptidase unit: 185-415}~source XP_003494807~
chr_1109	MER0836249	121	986	26	889	1061	889	879	42.321	479	9	0.0	732	- subfamily M14B non-peptidase homologues (Clostridium sticklandii) [M14.UNB]#M14B#{peptidase unit: 164-359}~source E3PU49~
chr_1110	MER1088614	1	188	278	469	251	555	194	30.928	126	3	2.65e-23	103	- subfamily T1A unassigned peptidases (Halorubrum arcis) [T01.UPA]#T01A#{peptidase unit: 37-173}~source M0PQN7~
chr_1111	MER1251840	6	298	1102	1360	309	1401	300	25.333	176	10	6.51e-08	59.3	- subfamily M28F unassigned peptidases (Diaporthe helianthi) [M28.UPF]#M28F#{peptidase unit: 180-457}~source POS72434~
chr_1113	MER0328387	1	312	335	645	399	1411	312	46.474	166	1	1.70e-76	263	- family I87 unassigned peptidase inhibitors (Bombus impatiens) [I87.UPW]#I87#{inhibitor unit: 1134-1406}~source XP_003494560~
chr_1114	MER0328387	9	266	1	273	294	1411	273	33.333	167	5	3.75e-32	130	- family I87 unassigned peptidase inhibitors (Bombus impatiens) [I87.UPW]#I87#{inhibitor unit: 1134-1406}~source XP_003494560~
chr_1118	MER0351486	18	315	14	315	340	1606	302	50.662	145	3	2.10e-83	280	- family S11 unassigned peptidases (Bombus impatiens) [S11.UPW]#S11#{peptidase unit: 1178-1516}~source XP_003493950~
chr_1121	MER0059025	1	300	1	289	306	487	306	24.510	208	8	3.70e-13	74.7	- family C56 non-peptidase homologues (Shigella dysenteriae) [C56.UNW]#C56#{peptidase unit: 320-425}~source YP_008847815~
chr_1126	MER0494244	40	255	1546	1754	262	1759	222	37.838	119	8	2.18e-33	133	- family C11 unassigned peptidases (Vitrella brassicaformis) [C11.UPW]#C11X#{peptidase unit: 747-907}~source Vbra_7566~
chr_1129	MER1248021	7	139	9	144	141	650	136	46.324	70	2	6.35e-23	97.8	- subfamily M28E unassigned peptidases (Rhizoctonia solani) [M28.UPE]#M28E#{peptidase unit: 397-646}~source CCO26984~
chr_1131	MER1007041	4	128	347	469	128	469	125	54.400	55	1	2.78e-35	130	- family S12 unassigned peptidases () [S12.UPW]#S12#{peptidase unit: 51-202}~source R5GV34~
chr_1133	MER0882456	23	442	337	792	452	1122	465	26.452	288	16	2.64e-29	126	- subfamily M43B non-peptidase homologues (Halobacillus sp. BAB-2008) [M43.UNB]#M43B#{peptidase unit: 125-317}~source L5N1P4~
chr_1142	MER0429439	79	265	288	440	267	442	191	42.932	67	5	8.60e-36	137	- subfamily C14B unassigned peptidases (Sulfurimonas gotlandica) [C14.UPB]#C14B#{peptidase unit: 31-203}~source ZP_05070956~
chr_1143	MER1187786	340	417	530	601	418	602	78	57.692	27	1	9.60e-17	87.4	- subfamily M3B unassigned peptidases (Streptococcus pneumoniae) [M03.UPB]#M03B#{peptidase unit: 293-554}~source COJ77519~
chr_1144	MER0692223	7	452	652	1129	514	1354	488	27.049	304	11	1.79e-49	188	- subfamily A1A unassigned peptidases (Pseudogymnoascus pannorum) [A01.UPA]#A01A#{peptidase unit: 61-399}~source A0A094AQC5~
chr_1145	MER0017942	6	614	59	811	778	1021	771	24.514	402	30	2.98e-33	143	- family I4 unassigned peptidase inhibitors (Equus caballus) [I04.UPW]#I04#{inhibitor unit: 22-53}~source A1A1_HORSE~
chr_1147	MER0166548	88	453	97	465	453	599	383	27.154	248	8	1.51e-25	114	- subfamily M23B unassigned peptidases (Heliobacterium modesticaldum) [M23.UPB]#M23B#{peptidase unit: 456-598}~source YP_001680173~
chr_1149	MER0232707	79	340	63	326	348	714	270	30.370	174	8	2.33e-24	109	- subfamily M20A non-peptidase homologues (Bacillus cellulosilyticus) [M20.UNA]#M20A#{peptidase unit: 360-711}~source YP_004095281~
chr_1151	MER0351486	147	685	359	908	691	1606	592	24.324	353	22	6.24e-17	90.9	- family S11 unassigned peptidases (Bombus impatiens) [S11.UPW]#S11#{peptidase unit: 1178-1516}~source XP_003493950~
chr_1152	MER0358784	79	226	738	896	249	1031	159	37.736	88	4	6.99e-21	96.3	- family S14 unassigned peptidases (Aureococcus anophagefferens) [S14.UPW]#S14#{peptidase unit: 69-238}~source EGB12512~
chr_1152	MER0358784	145	231	422	509	249	1031	88	38.636	53	1	7.70e-11	67.0	- family S14 unassigned peptidases (Aureococcus anophagefferens) [S14.UPW]#S14#{peptidase unit: 69-238}~source EGB12512~
chr_1153	MER0445980	43	111	598	666	180	673	69	39.130	42	0	6.10e-08	56.2	- family C39 unassigned peptidases (Erwinia billingiae) [C39.UPW]#C39#{peptidase unit: 2-113}~source YP_003741167~
chr_1156	MER0401690	181	424	418	657	441	659	245	30.612	164	3	1.86e-30	129	- yodQ g.p. ({Bacillus subtilis}) (Bacillus alcalophilus) [M20.A21]#M20A#{peptidase unit: 83-357}~source ZP_10819301~
chr_1157	MER0517490	3	228	845	1062	234	1066	227	38.326	130	3	3.61e-39	148	- subfamily S1C unassigned peptidases (Pantholops hodgsonii) [S01.UPC]#S01C#{peptidase unit: 531-792}~source XP_005974399~
chr_1158	MER0846075	4	179	626	810	253	811	185	43.243	96	2	1.64e-40	152	- subfamily M20D non-peptidase homologues (Acyrthosiphon pisum) [M20.UND]#M20D#{peptidase unit: 3-132}~source X1WKX4~
chr_1159	MER0882328	40	223	6241	6428	279	6897	189	25.926	134	3	6.31e-10	65.1	- subfamily M43B non-peptidase homologues (Anabaena cylindrica) [M43.UNB]#M43B#{peptidase unit: 921-1017}~source K9ZC54~
chr_1160	MER0342402	26	223	44	256	232	960	213	27.700	139	2	7.53e-23	101	- subfamily M3A unassigned peptidases (Octadecabacter arcticus) [M03.UPA]#M03A#{peptidase unit: 385-958}~source ZP_05064770~
chr_1161	MER0342402	8	204	34	249	219	960	223	27.803	128	5	1.03e-17	86.3	- subfamily M3A unassigned peptidases (Octadecabacter arcticus) [M03.UPA]#M03A#{peptidase unit: 385-958}~source ZP_05064770~
chr_1162	MER0494175	237	636	100	509	650	815	416	41.346	222	5	1.79e-108	350	- family C12 unassigned peptidases (Vitrella brassicaformis) [C12.UPW]#C12#{peptidase unit: 578-815}~source Vbra_14881~
chr_1167	MER0546239	306	469	1524	1691	580	6068	168	28.571	116	4	4.04e-08	62.0	- family S71 unassigned peptidases (Falco peregrinus) [S71.UPW]#S71#{peptidase unit: 4450-4519}~source XP_005238272~
chr_1169	MER0082844	1	361	1	361	361	361	361	97.230	10	0	0.0	730	- bacillus Xaa-Pro aminopeptidase (Streptococcus suis) [M24.006]#M24B#{peptidase unit: 130-356}~source EHC01945~
chr_1170	MER0905931	6	369	6	368	380	763	364	40.934	214	1	1.83e-95	305	- subfamily M67A unassigned peptidases (Trichuris suis) [M67.UPA]#M67A#{peptidase unit: 450-737}~source A0A085MD80~
chr_1174	MER1212825	471	846	340	654	878	1070	379	30.871	195	8	9.10e-42	171	- subfamily M12A unassigned peptidases (Stylophora pistillata) [M12.UPA]#M12A#{peptidase unit: 714-900}~source PFX21577~
chr_1176	MER0501463	7	1125	2	1116	1125	1116	1163	26.999	757	29	9.66e-128	422	- subfamily M23B unassigned peptidases (Clostridium pasteurianum) [M23.UPB]#M23B#{peptidase unit: 314-539}~source YP_007942077~
chr_1177	MER0714254	4	216	488	701	233	736	223	36.323	123	7	6.55e-30	121	- family C39 non-peptidase homologues (Methylobacterium aquaticum) [C39.UNW]#C39#{peptidase unit: 27-146}~source A0A0C6F888~
chr_1180	MER0395792	90	730	2	651	829	699	664	39.157	367	14	4.96e-151	463	- methionyl aminopeptidase 1 ({Escherichia}-type) (Fusobacterium sp) [M24.001]#M24A#{peptidase unit: 585-696}~source ZP_09177224~
chr_1181	MER0736541	1	607	1	611	607	611	611	98.691	4	1	0.0	1238	- arginine aminopeptidase ({Streptococcus}-type) (Streptococcus suis) [C69.002]#C69#{peptidase unit: 26-474}~source A0A075SGW5~
chr_1183	MER0517704	2	347	4	370	347	569	374	28.075	234	11	1.00e-21	100	- family S33 non-peptidase homologues (Pantholops hodgsonii) [S33.UNW]#S33#{peptidase unit: 385-568}~source XP_005978355~
chr_1185	MER1142885	71	575	266	811	789	1424	569	28.998	317	18	1.89e-46	184	- subfamily M12A unassigned peptidases (Strongyloides ratti) [M12.UPA]#M12A#{peptidase unit: 1088-1271}~source SRAE_0000021600_1~
chr_1187	MER0032163	212	367	1410	1563	390	2468	156	26.923	112	1	4.39e-07	57.8	- family S33 unassigned peptidases (Emericella nidulans) [S33.UPW]#S33#{peptidase unit: 1848-2299}~source EAA60564~
chr_1188	MER0696997	1	133	289	419	151	436	133	34.586	85	2	5.47e-12	67.0	- family C15 non-peptidase homologues (Actinomyces massiliensis) [C15.UNW]#C15#{peptidase unit: 26-220}~source J0NGV9~
chr_1189	MER0412870	1	258	11	265	275	1545	258	33.333	169	2	4.28e-41	155	- family C56 non-peptidase homologues (Bombus impatiens) [C56.UNW]#C56#{peptidase unit: 1299-1394}~source XP_003494295~
chr_1190	MER1040519	45	286	1	242	299	1454	244	40.984	140	4	1.78e-51	186	- family S24 unassigned peptidases (Cordyceps bassiana) [S24.UPW]#S24#{peptidase unit: 1097-1177}~source A0A0A2W5I8~
chr_1193	MER0003360	96	207	763	871	270	1099	115	32.174	69	3	4.14e-07	56.2	- family C44 unassigned peptidases (Methanocaldococcus jannaschii) [C44.UPW]#C44#{peptidase unit: 2-71}~source GLMS_METJA~
chr_1198	MER0717078	4	576	188	753	579	768	613	32.300	328	19	1.30e-82	278	- family C39 non-peptidase homologues (Pseudoalteromonas luteoviolacea) [C39.UNW]#C39#{peptidase unit: 55-179}~source V4HRZ9~
chr_1199	MER0065848	2	569	433	1000	575	1003	573	28.970	397	7	4.48e-74	259	- family C39 non-peptidase homologues (Anabaena variabilis) [C39.UNW]#C39#{peptidase unit: 283-399}~source YP_321707~
chr_1204	MER0714254	2	220	486	704	230	736	231	40.260	114	7	3.14e-35	136	- family C39 non-peptidase homologues (Methylobacterium aquaticum) [C39.UNW]#C39#{peptidase unit: 27-146}~source A0A0C6F888~
chr_1205	MER0527165	6	325	184	508	325	520	325	42.769	181	2	1.27e-89	281	- family I4 unassigned peptidase inhibitors (Oryza brachyantha) [I04.UPW]#I04#{inhibitor unit: 25-55}~source XP_006658669~
chr_1210	MER0017942	28	887	60	1009	895	1021	960	30.729	555	18	1.43e-129	419	- family I4 unassigned peptidase inhibitors (Equus caballus) [I04.UPW]#I04#{inhibitor unit: 22-53}~source A1A1_HORSE~
chr_1212	MER1258039	6	85	15	94	197	241	80	38.750	49	0	9.20e-09	58.2	- family M29 unassigned peptidases (Streptococcus pneumoniae) [M29.UPW]#M29#{peptidase unit: 98-239}~source SND99011~
chr_1218	MER0579660	87	358	390	661	372	677	272	44.485	151	0	2.83e-69	234	- subfamily M23B non-peptidase homologues () [M23.UNB]#M23B#{peptidase unit: 264-363}~source XP_009350057~
chr_1221	MER0348210	1	337	2177	2524	337	2524	348	54.885	146	5	6.34e-121	388	- calpain M ({Gecarcinus}-type) (Anopheles darlingi) [C02.025]#C02A#{peptidase unit: 9-197}~source EFR29668~
chr_1223	MER0986483	1	163	54	234	165	809	191	27.225	101	10	7.95e-06	49.7	- family S11 unassigned peptidases (Clostridium sp. CAG:299) [S11.UPW]#S11#{peptidase unit: 267-516}~source R6YXJ7~
chr_1224	MER0897046	39	251	507	750	257	756	246	32.114	132	7	7.67e-21	96.3	- family M18 unassigned peptidases (Elaphomyces granulatus) [M18.UPW]#M18#{peptidase unit: 12-471}~source OXV07027~
chr_1228	MER0125415	269	621	529	884	755	975	377	23.342	244	12	2.48e-09	66.2	- subfamily C14B unassigned peptidases (Methanosaeta harundinacea) [C14.UPB]#C14B#{peptidase unit: 5-218}~source YP_005920188~
chr_1230	MER1005039	3	269	27	300	269	1064	276	41.667	150	5	9.11e-58	203	- family S12 unassigned peptidases (Ancylostoma ceylanicum) [S12.UPW]#S12#{peptidase unit: 707-991}~source A0A016VAL8~
chr_1233	MER0730057	4	224	253	465	224	466	223	34.081	135	6	4.62e-25	106	- family C56 non-peptidase homologues (Acidithiobacillus ferrivorans) [C56.UNW]#C56#{peptidase unit: 108-156}~source G0JNF3~
chr_1236	MER0680352	160	570	13	390	774	957	424	26.651	252	20	2.58e-18	95.5	- family C13 unassigned peptidases (Candida maltosa) [C13.UPW]#C13#{peptidase unit: 610-874}~source M3IH14~
chr_1240	MER0807408	1	489	1	489	489	490	489	99.591	2	0	0.0	965	- family I87 unassigned peptidase inhibitors (Streptococcus suis) [I87.UPW]#I87#{inhibitor unit: 15-232}~source R4NXG9~
chr_1245	MER0093795	1	466	1	466	466	466	466	100.000	0	0	0.0	954	- subfamily M20A unassigned peptidases (Streptococcus suis) [M20.UPA]#M20A#{peptidase unit: 3-466}~source YP_001198828~
chr_1247	MER0510242	1	121	132	252	122	253	121	56.198	53	0	4.94e-42	143	- family S1 unassigned peptidases (Streptococcus iniae) [S01.UPW]#S01X#{peptidase unit: 39-219}~source YP_008056234~
chr_1250	MER0358784	18	319	300	635	514	1031	342	29.240	196	8	5.18e-32	135	- family S14 unassigned peptidases (Aureococcus anophagefferens) [S14.UPW]#S14#{peptidase unit: 69-238}~source EGB12512~
chr_1250	MER0358784	344	501	732	896	514	1031	165	36.970	97	2	2.28e-22	106	- family S14 unassigned peptidases (Aureococcus anophagefferens) [S14.UPW]#S14#{peptidase unit: 69-238}~source EGB12512~
chr_1250	MER0358784	16	224	725	898	514	1031	209	26.316	119	4	5.31e-10	67.4	- family S14 unassigned peptidases (Aureococcus anophagefferens) [S14.UPW]#S14#{peptidase unit: 69-238}~source EGB12512~
chr_1251	MER0517500	3	444	852	1294	449	1298	450	41.111	250	7	1.43e-98	325	- family M41 unassigned peptidases (Pantholops hodgsonii) [M41.UPW]#M41#{peptidase unit: 407-642}~source XP_005974531~
chr_1254	MER0127632	15	429	15	434	447	744	431	32.019	266	12	4.99e-52	191	- family C26 non-peptidase homologues (Eggerthella lenta) [C26.UNW]#C26#{peptidase unit: 406-744}~source GEBA2500557305~
chr_1255	MER0182904	1	262	1	262	262	262	262	100.000	0	0	0.0	533	- family C26 non-peptidase homologues (Streptococcus suis) [C26.UNW]#C26#{peptidase unit: 1-262}~source CAZ52100~
chr_1256	MER0092433	87	267	284	449	275	502	188	29.255	104	5	4.21e-10	64.7	- family S33 unassigned peptidases (Cellvibrio japonicus) [S33.UPW]#S33#{peptidase unit: 3-240}~source ACE82969~
chr_1257	MER0304582	2	128	4	126	158	212	127	27.559	88	2	4.93e-10	60.5	- repressor LexA (Peptoniphilus sp) [S24.001]#S24#{peptidase unit: 101-193}~source ZP_08708981~
chr_1258	MER0358784	18	629	300	1026	632	1031	729	28.121	405	17	4.89e-64	233	- family S14 unassigned peptidases (Aureococcus anophagefferens) [S14.UPW]#S14#{peptidase unit: 69-238}~source EGB12512~
chr_1260	MER0826564	1	219	1	219	219	219	219	100.000	0	0	2.40e-163	453	- subfamily M10A unassigned peptidases (Streptococcus suis) [M10.UPA]#M10A#{peptidase unit: 85-218}~source D5AIV5~
chr_1261	MER0093796	1	258	1	258	258	258	258	100.000	0	0	0.0	540	- family S9 unassigned peptidases (Streptococcus suis) [S09.UPW]#S09X#{peptidase unit: 13-236}~source YP_001198845~
chr_1262	MER1070843	18	546	2	539	553	954	547	29.250	360	15	2.36e-62	225	- subfamily S49B unassigned peptidases (Brachyspira hampsonii) [S49.UPB]#S49B#{peptidase unit: 703-887}~source L8XN12~
chr_1265	MER0715445	21	233	488	689	252	719	213	32.394	133	4	1.52e-23	103	- mersacidin lantibiotic processing peptidase (Enterococcus caccae) [C39.004]#C39#{peptidase unit: 7-140}~source R3WRT4~
chr_1268	MER0725909	8	449	17	471	474	838	470	27.872	296	17	5.49e-43	167	- family C45 unassigned peptidases (Penicillium italicum) [C45.UPW]#C45#{peptidase unit: 582-730}~source A0A0A2L163~
chr_1275	MER0408764	131	326	159	382	334	1176	224	24.554	141	6	4.29e-07	57.0	- family M20D unassigned peptidases (Macrophomina phaseolina) [M20.UPD]#M20D#{peptidase unit: 85-208}~source EKG11719~
chr_1277	MER0230625	83	207	96	213	213	224	127	31.496	76	4	8.41e-08	55.8	- family S33 unassigned peptidases (Micromonospora sp. L5) [S33.UPW]#S33#{peptidase unit: 105-199}~source YP_004082238~
chr_1280	MER0239278	4	423	103	522	435	1228	427	50.585	197	8	1.23e-130	410	- family C19 unassigned peptidases (Ostreococcus tauri) [C19.UPW]#C19#{peptidase unit: 737-1227}~source CAL50066~
chr_1284	MER0936291	1	208	1	210	216	541	210	50.952	101	1	5.16e-63	209	- family M79 unassigned peptidases (Roseburia sp. CAG:471) [M79.UPW]#M79#{peptidase unit: 333-499}~source R7EFY4~
chr_1286	MER1032648	2	201	109	308	211	748	200	48.000	104	0	3.82e-49	175	- family S16 unassigned peptidases (Trichuris trichiura) [S16.UPW]#S16#{peptidase unit: 498-744}~source A0A077ZDY3~
chr_1287	MER0426211	26	558	23	554	574	564	544	23.346	394	5	5.81e-31	132	- subfamily M23B unassigned peptidases (Staphylococcus pasteuri) [M23.UPB]#M23B#{peptidase unit: 171-356}~source YP_008758799~
chr_1288	MER0195417	15	517	10	509	650	1188	504	52.579	234	4	1.22e-166	512	- family N10 unassigned peptide lyases (Herpetosiphon aurantiacus) [N10.UPW]#N10#{peptidase unit: 499-628, 992-1050}~source ABX07004~
chr_1288	MER0195417	507	650	1050	1188	650	1188	145	48.276	68	3	9.91e-34	143	- family N10 unassigned peptide lyases (Herpetosiphon aurantiacus) [N10.UPW]#N10#{peptidase unit: 499-628, 992-1050}~source ABX07004~
chr_1289	MER0093797	1	179	4	182	179	182	179	99.441	1	0	1.04e-126	357	- family C56 non-peptidase homologues (Streptococcus suis) [C56.UNW]#C56#{peptidase unit: 32-143}~source YP_001198877~
chr_1290	MER1014614	44	386	846	1165	405	1170	347	33.141	201	12	1.38e-30	129	- family S14 non-peptidase homologues (Cordyceps bassiana) [S14.UNW]#S14#{peptidase unit: 697-769}~source A0A0A2WJH9~
chr_1304	MER1040551	2	65	6	70	173	212	65	44.615	35	1	1.03e-08	57.0	- family S24 unassigned peptidases (Clostridium sp. FS41) [S24.UPW]#S24#{peptidase unit: 96-207}~source A0A0F0CII9~
chr_1306	MER1094241	150	378	92	299	380	488	232	26.293	144	8	8.29e-09	62.4	- subfamily T1B unassigned peptidases (Enterococcus sp. HSIEG1) [T01.UPB]#T01B#{peptidase unit: 316-487}~source T0VAM4~
chr_1311	MER0699042	1	89	579	678	89	678	100	35.000	54	1	2.90e-08	53.9	- subfamily A11A unassigned peptidases (Brassica napus) [A11.UPA]#A11A#{peptidase unit: 195-271}~source A0A078HM06~
chr_1313	MER0133461	2	321	19	351	400	563	344	29.942	206	11	8.39e-12	72.0	- family M50 non-peptidase homologues (Sebaldella termitidis) [M50.UNW]#M50#{peptidase unit: 89-186}~source ACZ09042~
chr_1316	MER0167026	1	149	10	164	452	248	155	57.419	60	3	1.42e-52	181	- family C40 unassigned peptidases (Streptococcus agalactiae) [C40.UPW]#C40#{peptidase unit: 41-134}~source ZP_00782522~
chr_1321	MER0503279	578	854	889	1178	1459	1256	293	32.765	178	6	2.05e-29	133	- family C104 unassigned peptidases () [C104.UPW]#C104#{peptidase unit: 452-580}~source AFQ96033~
chr_1323	MER0425045	667	1007	576	1015	1045	1509	446	23.094	232	17	4.53e-16	89.4	- Mername-AA292 peptidase () [M23.009]#M23B#{peptidase unit: 1144-1238}~source YP_003169689~
chr_1337	MER0300409	26	233	97	298	438	601	209	29.665	139	3	7.88e-25	112	- family N11 unassigned peptide lyases (Fusobacterium nucleatum) [N11.UPW]#N11#{peptidase unit: 298-397}~source ZP_00144816~
chr_1347	MER0414324	1	165	211	374	428	523	169	46.746	81	5	2.89e-36	144	- family S24 unassigned peptidases () [S24.UPW]#S24#{peptidase unit: 107-199}~source EKE06710~
chr_1347	MER0414324	340	424	441	523	428	523	86	41.860	46	2	3.99e-08	60.5	- family S24 unassigned peptidases () [S24.UPW]#S24#{peptidase unit: 107-199}~source EKE06710~
chr_1355	MER1012689	77	201	11	133	275	297	128	32.812	78	5	6.27e-09	60.8	- family S14 non-peptidase homologues (Vibrio coralliilyticus) [S14.UNW]#S14#{peptidase unit: 150-254}~source M1FTP4~
chr_1364	MER1035860	16	77	10	73	126	212	64	45.312	33	1	3.61e-11	62.4	- family S24 unassigned peptidases (Clostridium sp. CAG:964) [S24.UPW]#S24#{peptidase unit: 119-210}~source R6UCI6~
chr_1368	MER0816190	28	553	617	1142	674	1405	597	26.466	297	28	3.35e-25	117	- family M1 unassigned peptidases (Microbacterium ginsengisoli) [M01.UPW]#M01#{peptidase unit: 340-466}~source A0A0F0LZL4~
chr_1369	MER0786159	1	175	1	172	201	556	179	35.196	105	4	2.78e-28	115	- subfamily M16B unassigned peptidases (Rhagoletis zephyria) [M16.UPB]#M16B#{peptidase unit: 180-372}~source XP_017483315~
chr_1373	MER0132962	2	226	444	662	236	741	225	32.889	145	3	5.33e-29	119	- subfamily M50B unassigned peptidases (Catenulispora acidiphila) [M50.UPB]#M50B#{peptidase unit: 187-299}~source GEBA2500497035~
chr_1374	MER0132962	2	242	444	662	254	741	241	31.950	142	5	2.98e-30	123	- subfamily M50B unassigned peptidases (Catenulispora acidiphila) [M50.UPB]#M50B#{peptidase unit: 187-299}~source GEBA2500497035~
chr_1375	MER0101383	50	297	38	287	315	561	252	37.302	152	2	1.54e-31	128	- family S33 unassigned peptidases (Thermotoga lettingae) [S33.UPW]#S33#{peptidase unit: 325-552}~source ABV33639~
chr_1379	MER0119325	1	196	1	196	196	196	196	100.000	0	0	2.12e-144	403	- peptidase Clp (type 1) (Streptococcus suis) [S14.001]#S14#{peptidase unit: 2-189}~source B9WVU5~
chr_1381	MER0278369	8	505	34	554	538	741	538	32.900	304	18	4.90e-74	253	- trypsin beta ({Drosophila melanogaster}) (Glossina morsitans) [S01.A83]#S01A#{peptidase unit: 605-730}~source TMP005633-PA~
chr_1387	MER0848342	175	275	71	171	279	540	101	34.653	66	0	5.16e-14	76.6	- subfamily M20D non-peptidase homologues (Bacillus sp. B14905) [M20.UND]#M20D#{peptidase unit: 271-538}~source A3ID60~
chr_1388	MER0024044	21	381	317	674	386	681	380	23.684	249	15	1.91e-18	92.4	- family M20D unassigned peptidases (Enterococcus faecium) [M20.UPD]#M20D#{peptidase unit: 1-265}~source ZP_00037067~
chr_1389	MER0136293	1	362	327	748	363	751	426	31.221	225	10	1.68e-51	187	- family S33 unassigned peptidases (Clostridium leptum) [S33.UPW]#S33#{peptidase unit: 8-277}~source EDO61156~
chr_1395	MER0245562	3	101	327	428	104	1350	104	30.769	65	2	1.07e-07	53.1	- subfamily C85A unassigned peptidases (Cricetulus griseus) [C85.UPA]#C85A#{peptidase unit: 705-820}~source EGW06097~
chr_1400	MER0526167	3	326	600	925	514	972	326	39.571	195	2	1.56e-74	258	- family C48 unassigned peptidases (Papio anubis) [C48.UPW]#C48#{peptidase unit: 392-544}~source XP_003912309~
chr_1403	MER0312826	523	796	472	741	858	1283	275	28.727	190	2	7.55e-22	107	- family M72 unassigned peptidases (Pseudoalteromonas sp. BSi20652) [M72.UPW]#M72#{peptidase unit: 221-446}~source ZP_09225620~
chr_1403	MER0312826	594	814	494	715	858	1283	222	26.126	163	1	6.59e-12	75.1	- family M72 unassigned peptidases (Pseudoalteromonas sp. BSi20652) [M72.UPW]#M72#{peptidase unit: 221-446}~source ZP_09225620~
chr_1413	MER1110873	24	206	1256	1454	210	1461	202	28.713	122	6	1.47e-11	67.8	- OTUD1 peptidase ({Homo sapiens}) (Brugia pahangi) [C85.004]#C85A#{peptidase unit: 933-1059}~source BPAG_0001352901~
chr_1420	MER1117508	2	204	494	688	252	750	207	34.300	120	4	9.47e-31	124	- family M38 non-peptidase homologues (Elaeophora elaphi) [M38.UNW]#M38#{peptidase unit: 5-391}~source EEL_0000095901~
chr_1421	MER0401690	94	307	426	654	317	659	229	24.891	157	6	1.27e-07	58.2	- yodQ g.p. ({Bacillus subtilis}) (Bacillus alcalophilus) [M20.A21]#M20A#{peptidase unit: 83-357}~source ZP_10819301~
chr_1422	MER0517490	3	222	845	1064	227	1066	221	26.697	160	2	7.29e-20	92.8	- subfamily S1C unassigned peptidases (Pantholops hodgsonii) [S01.UPC]#S01C#{peptidase unit: 531-792}~source XP_005974399~
chr_1424	MER0693399	6	349	7	374	374	898	371	39.084	196	11	1.21e-70	241	- subfamily A1A unassigned peptidases (Metarhizium brittlebankisoides) [A01.UPA]#A01A#{peptidase unit: 472-812}~source A0A0B4HHW2~
chr_1427	MER1096836	1	222	1292	1518	226	1575	229	32.751	145	5	2.75e-34	134	- family T2 unassigned peptidases (Cordyceps bassiana) [T02.UPW]#T02#{peptidase unit: 692-950}~source A0A0A2W5J0~
chr_1427	MER1096836	1	222	983	1222	226	1575	240	30.833	148	5	3.12e-28	117	- family T2 unassigned peptidases (Cordyceps bassiana) [T02.UPW]#T02#{peptidase unit: 692-950}~source A0A0A2W5J0~
chr_1435	MER0165741	4	134	418	552	153	601	136	33.088	85	3	7.42e-15	75.5	- family G1 unassigned peptidases (Talaromyces stipitatus) [G01.UPW]#G01#{peptidase unit: 48-236}~source EED22746~
chr_1438	MER0710735	9	230	868	1127	325	3347	260	30.385	143	9	4.98e-17	87.4	- family C19 unassigned peptidases (Strigamia maritima) [C19.UPW]#C19#{peptidase unit: 2493-2664, 3031-3262}~source T1J6G6~
chr_1439	MER0727737	4	272	148	425	280	1846	283	39.929	151	6	4.85e-59	207	- family C48 non-peptidase homologues (Pseudozyma aphidis) [C48.UNW]#C48#{peptidase unit: 1148-1239}~source W3VQ18~
chr_1442	MER0118998	15	296	307	588	307	599	282	36.525	179	0	1.01e-64	218	- subfamily M24A unassigned peptidases (Streptococcus equi) [M24.UPA]#M24A#{peptidase unit: 2-278}~source YP_002123075~
chr_1443	MER0082834	1	286	1	286	286	286	286	100.000	0	0	0.0	589	- subfamily M24A unassigned peptidases (Streptococcus suis) [M24.UPA]#M24A#{peptidase unit: 1-286}~source EAP40310~
chr_1444	MER0386320	11	178	215	383	190	386	172	27.907	117	4	2.74e-11	66.2	- subfamily M15D unassigned peptidases () [M15.UPD]#M15D#{peptidase unit: 68-197}~source ZP_08603442~
chr_1448	MER0817543	9	139	701	827	155	830	132	40.152	73	3	4.33e-19	87.8	- subfamily M3A unassigned peptidases (Prevotella sp. CAG:924) [M03.UPA]#M03A#{peptidase unit: 24-689}~source R5FCJ6~
chr_1450	MER0082835	1	344	1	344	344	344	344	99.709	1	0	0.0	706	- yhfE g.p. ({Bacillus subtilis}) (Streptococcus suis) [M42.A02]#M42#{peptidase unit: 2-343}~source AER21855~
chr_1452	MER0195430	2	127	3	130	555	768	131	51.145	56	2	2.05e-36	149	- family N10 unassigned peptide lyases (Arthrospira maxima) [N10.UPW]#N10#{peptidase unit: 130-266}~source EDZ96890~
chr_1452	MER0195430	80	405	225	536	555	768	337	30.861	197	10	5.64e-27	120	- family N10 unassigned peptide lyases (Arthrospira maxima) [N10.UPW]#N10#{peptidase unit: 130-266}~source EDZ96890~
chr_1456	MER0980026	5	208	922	1145	209	1192	225	32.889	129	7	5.52e-23	100	- subfamily S8A unassigned peptidases (Saitoella complicata) [S08.UPA]#S08A#{peptidase unit: 226-500}~source A0A0E9NNJ6~
chr_1457	MER0427407	58	218	258	417	226	1540	163	28.834	111	3	2.29e-11	67.8	- ubiquitin-specific peptidase 6 (Symbiodinium minutum) [C19.009]#C19#{peptidase unit: 858-1031}~source symbB_013658_t3~
chr_1458	MER0831808	22	334	294	621	360	1083	328	32.927	205	5	1.65e-41	160	- family M13 non-peptidase homologues (Dendroctonus ponderosae) [M13.UNW]#M13#{peptidase unit: 803-1082}~source N6SU90~
chr_1459	MER0241271	265	442	236	428	465	899	193	35.233	110	4	5.51e-28	122	- subfamily C14B unassigned peptidases (Solibacter usitatus) [C14.UPB]#C14B#{peptidase unit: 471-685}~source YP_825676~
chr_1464	MER1200709	3	223	5	228	230	885	230	51.304	97	2	2.41e-77	253	- family M8 unassigned peptidases (Clunio marinus) [M08.UPW]#M08#{peptidase unit: 364-834}~source CRK87091~
chr_1465	MER1203859	1	386	32	416	394	1287	389	42.159	218	5	6.42e-90	300	- subfamily M10A unassigned peptidases (Larimichthys crocea) [M10.UPA]#M10A#{peptidase unit: 916-1076}~source KKF10047~
chr_1466	MER0789624	2	314	252	621	384	707	371	26.146	215	9	1.18e-24	110	- family I63 unassigned peptidase inhibitors (Camelus ferus) [I63.UPW]#I63#{inhibitor unit: 32-136}~source S9Y2A4~
chr_1472	MER1324431	1	90	793	882	91	883	90	54.444	41	0	2.38e-24	99.8	- family S16 unassigned peptidases (Nephila clavipes) [S16.UPW]#S16#{peptidase unit: 537-784}~source PRD39075~
chr_1474	MER0742817	41	183	367	502	272	570	144	31.944	89	5	1.74e-09	63.2	- subfamily C82A unassigned peptidases (Bacillus vireti) [C82.UPA]#C82A#{peptidase unit: 37-149}~source W1SBM1~
chr_1476	MER0499343	1	550	1	565	553	579	567	44.974	293	5	2.71e-161	476	- subfamily M23B unassigned peptidases (Bacillus thuringiensis) [M23.UPB]#M23B#{peptidase unit: 219-394}~source YP_008820924~
chr_1484	MER0401690	148	430	364	636	462	659	287	21.254	208	4	8.66e-11	69.3	- yodQ g.p. ({Bacillus subtilis}) (Bacillus alcalophilus) [M20.A21]#M20A#{peptidase unit: 83-357}~source ZP_10819301~
chr_1485	MER0517490	3	215	845	1066	216	1066	223	29.148	147	5	9.30e-27	112	- subfamily S1C unassigned peptidases (Pantholops hodgsonii) [S01.UPC]#S01C#{peptidase unit: 531-792}~source XP_005974399~
chr_1486	MER0182905	1	233	1	233	233	233	233	100.000	0	0	4.39e-165	459	- family M79 unassigned peptidases (Streptococcus suis) [M79.UPW]#M79#{peptidase unit: 137-225}~source CAZ52277~
chr_1491	MER0093799	1	565	1	565	565	565	565	97.345	15	0	0.0	1156	- Pz-peptidase A (Streptococcus suis) [M03.010]#M03C#{peptidase unit: 149-438}~source AER21895~
chr_1494	MER0116991	3	230	484	706	259	719	246	29.675	132	9	7.26e-21	96.3	- bacteriocin-processing peptidase (Lactobacillus reuteri) [C39.001]#C39#{peptidase unit: 10-155}~source EAS89543~
chr_1496	MER0082833	1	213	1	213	214	214	213	97.653	5	0	2.46e-147	412	- subfamily A24A unassigned peptidases (Streptococcus suis) [A24.UPA]#A24A#{peptidase unit: 15-212}~source A0A075SFG7~
chr_1502	MER0093800	1	331	31	361	331	361	331	100.000	0	0	0.0	669	- SepM peptidase ({Streptococcus mutans}) (Streptococcus suis) [S16.012]#S16#{peptidase unit: 222-361}~source YP_006074907~
chr_1503	MER0472381	1	156	7	161	156	502	156	64.744	54	1	1.29e-60	199	- family S16 unassigned peptidases (Streptococcus sp. M334) [S16.UPW]#S16#{peptidase unit: 377-497}~source ZP_08052105~
chr_1508	MER1195495	1	199	677	890	200	893	214	32.710	129	2	3.59e-29	118	- family M4 unassigned peptidases (Streptomyces griseoluteus) [M04.UPW]#M04#{peptidase unit: 248-550}~source WP_078623519~
chr_1511	MER0133067	2	227	461	689	292	756	236	33.898	139	4	1.87e-30	125	- subfamily M50B unassigned peptidases (Catenulispora acidiphila) [M50.UPB]#M50B#{peptidase unit: 196-319}~source GEBA2500499565~
chr_1515	MER0429466	57	139	39	121	140	579	83	40.964	49	0	5.17e-16	78.2	- family C13 unassigned peptidases (Pseudomonas sp. 2_1_26) [C13.UPW]#C13#{peptidase unit: 406-518}~source ZP_09051107~
chr_1515	MER0429466	41	132	161	251	140	579	92	38.043	56	1	1.11e-11	65.9	- family C13 unassigned peptidases (Pseudomonas sp. 2_1_26) [C13.UPW]#C13#{peptidase unit: 406-518}~source ZP_09051107~
chr_1515	MER0429466	57	134	85	184	140	579	100	30.000	48	1	4.68e-07	52.4	- family C13 unassigned peptidases (Pseudomonas sp. 2_1_26) [C13.UPW]#C13#{peptidase unit: 406-518}~source ZP_09051107~
chr_1515	MER0429466	57	132	130	205	140	579	76	32.895	51	0	1.60e-06	50.8	- family C13 unassigned peptidases (Pseudomonas sp. 2_1_26) [C13.UPW]#C13#{peptidase unit: 406-518}~source ZP_09051107~
chr_1516	MER0478897	401	559	210	357	568	694	161	29.814	98	6	2.23e-06	55.8	- subfamily M23B unassigned peptidases (Corynebacterium matruchotii) [M23.UPB]#M23B#{peptidase unit: 79-206, 646-682}~source ZP_07403145~
chr_1522	MER0948633	1	159	344	499	170	505	159	35.220	100	2	1.06e-25	106	- family S11 unassigned peptidases (Oscillibacter sp. CAG:241) [S11.UPW]#S11#{peptidase unit: 23-234}~source R6GN99~
chr_1528	MER0185147	136	326	2341	2516	336	2916	194	36.082	103	7	2.88e-14	79.3	- family C4 unassigned peptidases () [C04.UPW]#C04#{peptidase unit: 1577-1810}~source ACT78701~
chr_1529	MER1006020	5	138	58	236	264	969	179	27.933	84	5	6.16e-10	64.3	- family S12 unassigned peptidases (Flavihumibacter petaseus) [S12.UPW]#S12#{peptidase unit: 505-834}~source A0A0E9N4P9~
chr_1531	MER0786301	11	403	19	423	415	729	409	26.650	280	10	3.91e-31	130	- family M19 unassigned peptidases (Coprobacillus sp. CAG:698) [M19.UPW]#M19#{peptidase unit: 502-718}~source R5FX24~
chr_1532	MER1165486	1	443	1	443	443	443	443	99.774	1	0	0.0	917	- subfamily C1B non-peptidase homologues (Streptococcus suis) [C01.UNB]#C01B#{peptidase unit: 39-421}~source WP_044674882~
chr_1535	MER0401053	68	243	14	192	246	343	180	36.111	110	3	7.24e-27	110	- family A8 unassigned peptidases (Rhizobium etli) [A08.UPW]#A08#{peptidase unit: 232-343}~source ZP_03515607~
chr_1537	MER0232274	39	243	519	740	304	827	236	26.271	129	8	9.14e-12	70.9	- subfamily S1B unassigned peptidases (Rhodopirellula baltica) [S01.UPB]#S01B#{peptidase unit: 122-237}~source NP_868259~
chr_1538	MER0357857	6	148	514	657	160	1772	146	41.781	80	3	1.53e-24	103	- family M48 unassigned peptidases (Vollenhovia emeryi) [M48.UPW]#M48X#{peptidase unit: 813-956}~source XP_011861208~
chr_1540	MER0820820	3	159	566	723	161	724	158	25.949	116	1	2.67e-09	59.7	- subfamily M3C unassigned peptidases (Blautia sp. CAG:37) [M03.UPC]#M03C#{peptidase unit: 171-434}~source R7JTD8~
chr_1541	MER0740302	5	373	202	576	443	649	390	28.974	241	12	4.71e-32	134	- subfamily C82A unassigned peptidases (Methyloceanibacter caenitepidi) [C82.UPA]#C82A#{peptidase unit: 141-183}~source A0A0A8JZ86~
chr_1543	MER0693900	585	1009	184	637	1030	1551	456	35.088	263	7	1.14e-69	260	- PepAb peptidase (Penicillium expansum) [A01.080]#A01A#{peptidase unit: 1203-1533}~source A0A0A2J3C3~
chr_1552	MER0517490	4	227	845	1064	229	1066	225	27.111	158	2	4.47e-20	93.2	- subfamily S1C unassigned peptidases (Pantholops hodgsonii) [S01.UPC]#S01C#{peptidase unit: 531-792}~source XP_005974399~
chr_1553	MER0242291	81	190	42	151	475	645	111	49.550	54	2	2.90e-24	111	- legumain (plant beta form) (Vitis vinifera) [C13.001]#C13#{peptidase unit: 177-279}~source CBI23452~
chr_1557	MER0348036	12	366	50	402	447	1146	356	32.865	235	3	3.55e-52	194	- subfamily M3A non-peptidase homologues (Crassostrea gigas) [M03.UNA]#M03A#{peptidase unit: 710-1133}~source EKC30218~
chr_1560	MER0934912	252	609	440	783	749	799	378	24.603	231	16	1.04e-16	90.1	- family M56 unassigned peptidases (Clostridium tetanomorphum) [M56.UPW]#M56#{peptidase unit: 205-337}~source A0A037Z2N3~
chr_1574	MER1003164	30	360	258	591	630	1009	335	30.746	227	5	1.52e-37	154	- subfamily S9B non-peptidase homologues (Medicago truncatula) [S09.UNB]#S09B#{peptidase unit: 4-194}~source A0A072TPK0~
chr_1587	MER0513434	11	271	625	884	350	918	268	35.448	158	5	3.24e-40	155	- family T2 unassigned peptidases (Ceratitis capitata) [T02.UPW]#T02#{peptidase unit: 179-317}~source XP_004528144~
chr_1587	MER0513434	1	246	313	566	350	918	258	34.496	153	7	1.27e-32	133	- family T2 unassigned peptidases (Ceratitis capitata) [T02.UPW]#T02#{peptidase unit: 179-317}~source XP_004528144~
chr_1588	MER0052560	81	455	1	375	455	375	375	97.600	9	0	0.0	756	- subfamily M20A unassigned peptidases (Streptococcus suis) [M20.UPA]#M20A#{peptidase unit: 1-374}~source ZP_00331467~
chr_1590	MER0093802	1	229	1	229	229	229	229	93.450	15	0	3.29e-159	444	- family C26 unassigned peptidases (Streptococcus suis) [C26.UPW]#C26#{peptidase unit: 32-227}~source EHC02451~
chr_1594	MER0125498	1	482	752	1198	486	1200	502	35.060	251	10	7.83e-71	249	- family S46 unassigned peptidases (Anaeromyxobacter sp. K) [S46.UPW]#S46#{peptidase unit: 13-626}~source EDP78980~
chr_1595	MER0867454	6	262	627	883	270	954	261	26.437	184	5	8.68e-14	76.3	- family M41 unassigned peptidases (Clostridium sp. CAG:122) [M41.UPW]#M41#{peptidase unit: 383-612}~source R5RRG2~
chr_1600	MER0517403	1	422	43	470	424	899	432	49.769	203	7	6.89e-129	397	- subfamily M23B non-peptidase homologues (Pantholops hodgsonii) [M23.UNB]#M23B#{peptidase unit: 757-898}~source XP_005972928~
chr_1603	MER1039331	132	497	135	493	1059	1197	389	24.936	239	17	7.25e-12	75.5	- family S24 unassigned peptidases (Omnitrophus sp. SKK-01) [S24.UPW]#S24#{peptidase unit: 1088-1182}~source A0A0F0CVQ3~
chr_1603	MER1039331	655	739	616	695	1059	1197	85	42.353	44	2	2.96e-08	63.5	- family S24 unassigned peptidases (Omnitrophus sp. SKK-01) [S24.UPW]#S24#{peptidase unit: 1088-1182}~source A0A0F0CVQ3~
chr_1606	MER0093803	1	130	1	130	130	130	130	100.000	0	0	1.02e-88	257	- MroQ peptidase ({Staphylococcus aureus}) (Streptococcus suis) [M79.007]#M79#{peptidase unit: 48-121}~source YP_001199158~
chr_1607	MER0086732	1	64	1	64	81	221	64	98.438	1	0	1.14e-34	121	- MroQ peptidase ({Staphylococcus aureus}) (Streptococcus suis) [M79.007]#M79#{peptidase unit: 107-210}~source YP_008602879~
chr_1611	MER0303033	113	248	10	144	288	824	136	31.618	92	1	1.51e-10	66.6	- subfamily M20A unassigned peptidases (Bacillus amyloliquefaciens) [M20.UPA]#M20A#{peptidase unit: 509-824}~source YP_005421711~
chr_1612	MER1143072	3	443	704	1144	457	1582	444	44.595	240	2	3.55e-114	372	- subfamily A1A unassigned peptidases (Verticillium longisporum) [A01.UPA]#A01A#{peptidase unit: 62-370}~source CRK48566~
chr_1613	MER0214553	2	76	858	933	140	936	76	51.316	36	1	6.58e-19	86.7	- family S33 non-peptidase homologues (Ostreococcus tauri) [S33.UNW]#S33#{peptidase unit: 32-294}~source CAL53045~
chr_1615	MER0109039	7	402	694	1091	411	2720	413	27.603	267	11	1.38e-27	120	- family S33 unassigned peptidases (Synechococcus sp. PCC 7002) [S33.UPW]#S33#{peptidase unit: 2452-2708}~source ACA99172~
chr_1616	MER0210344	3	240	19	289	244	1103	271	33.210	148	5	5.07e-35	137	- methionyl aminopeptidase 1 (eukaryote) (Ustilago maydis) [M24.017]#M24A#{peptidase unit: 458-696}~source XP_757969~
chr_1617	MER0209769	2	284	562	852	306	2211	298	33.893	175	6	2.49e-41	157	- family S33 unassigned peptidases (Lyngbya majuscula) [S33.UPW]#S33#{peptidase unit: 1946-2208}~source ACV42478~
chr_1618	MER0825049	8	237	464	739	321	803	277	27.437	153	7	1.72e-11	70.1	- subfamily M16B unassigned peptidases (Mycobacterium tuberculosis) [M16.UPB]#M16B#{peptidase unit: 20-243}~source CMQ27254~
chr_1622	MER1072525	1	262	1	260	263	261	262	25.954	192	1	4.68e-21	94.0	- subfamily S49C non-peptidase homologues (Marinomonas sp. S3726) [S49.UNC]#S49C#{peptidase unit: 90-140}~source A0A0F4QW84~
chr_1624	MER0204181	1	448	285	727	451	1088	462	27.056	304	12	2.33e-30	129	- family S33 unassigned peptidases (Zunongwangia profunda) [S33.UPW]#S33#{peptidase unit: 1-278}~source ADF53933~
chr_1625	MER0311803	4	341	264	606	342	607	354	33.333	209	12	4.05e-38	147	- subfamily M15B unassigned peptidases (Holdemania filiformis) [M15.UPB]#M15B#{peptidase unit: 27-180}~source ZP_03635032~
chr_1627	MER0890068	293	551	510	767	841	825	259	41.699	150	1	1.59e-56	213	- subfamily M50A non-peptidase homologues () [M50.UNA]#M50A#{peptidase unit: 45-117}~source S6BVR6~
chr_1628	MER1020437	1	1121	1	1121	1121	1121	1121	100.000	0	0	0.0	2274	- IgdE peptidase ({Streptococcus suis}) (Streptococcus suis) [C113.001]#C113#{peptidase unit: 241-349}~source WP_012027720~
chr_1629	MER0747954	123	222	53	147	294	508	103	33.981	57	4	1.06e-07	57.8	- family I1 unassigned peptidase inhibitors (Phytophthora ramorum) [I01.UPW]#I01#{inhibitor unit: 248-288}~source H3H1B7~
chr_1631	MER0881607	33	465	267	729	484	751	478	25.105	298	24	4.31e-15	83.2	- subfamily M43B non-peptidase homologues (Paenibacillus sp. FSL P4-0081) [M43.UNB]#M43B#{peptidase unit: 56-236}~source A0A089J7K6~
chr_1635	MER0717493	1	172	1	176	185	815	176	30.682	118	2	1.17e-20	93.2	- family C40 unassigned peptidases (Acyrthosiphon pisum) [C40.UPW]#C40#{peptidase unit: 403-501}~source X1WLM7~
chr_1636	MER0093804	1	353	1	353	353	353	353	98.017	7	0	0.0	711	- hyperthermophile prolidase (Streptococcus suis) [M24.008]#M24B#{peptidase unit: 124-350}~source EHC02396~
chr_1637	MER0740740	2	932	8	934	936	1208	931	59.613	372	2	0.0	1117	- subfamily C82A unassigned peptidases (Peptoniphilus sp) [C82.UPA]#C82A#{peptidase unit: 1027-1152}~source D8FH16~
chr_1637	MER0740740	400	591	760	935	936	1208	193	36.788	104	3	3.64e-23	112	- subfamily C82A unassigned peptidases (Peptoniphilus sp) [C82.UPA]#C82A#{peptidase unit: 1027-1152}~source D8FH16~
chr_1637	MER0740740	608	716	5	120	936	1208	120	30.833	68	2	2.95e-08	63.5	- subfamily C82A unassigned peptidases (Peptoniphilus sp) [C82.UPA]#C82A#{peptidase unit: 1027-1152}~source D8FH16~
chr_1645	MER0429623	1	265	442	728	329	736	297	27.946	172	8	5.55e-27	116	- subfamily A1A unassigned peptidases (Neofusicoccum parvum) [A01.UPA]#A01A#{peptidase unit: 87-398}~source EOD45290~
chr_1647	MER1298157	127	496	10	416	586	1343	414	26.570	253	10	4.14e-26	119	- subfamily S9B unassigned peptidases (Puccinia striiformis) [S09.UPB]#S09B#{peptidase unit: 1086-1318}~source POW00024~
chr_1648	MER0211126	1	171	1	174	462	445	175	42.857	95	3	4.98e-29	123	- family S33 unassigned peptidases (Ochrobactrum intermedium) [S33.UPW]#S33#{peptidase unit: 130-442}~source ZP_04683426~
chr_1649	MER0482778	3	280	487	754	331	815	287	22.648	194	10	2.08e-09	63.9	- proteasome subunit alpha 2 (Vitis vinifera) [T01.972]#T01A#{peptidase unit: 50-112}~source XP_002271782~
chr_1650	MER1145883	2	320	957	1272	322	1294	321	39.875	186	5	6.80e-71	243	- proteasome subunit beta5i (Taenia asiatica) [T01.015]#T01A#{peptidase unit: 66-237}~source TASK_0000833001~
chr_1652	MER0509841	1	384	1	386	384	386	386	96.114	13	1	0.0	613	- family U69 unassigned peptidases (Streptococcus suis) [U69.UPW]#U69#{peptidase unit: 71-218}~source YP_007975981~
chr_1654	MER0454433	1	110	561	683	117	787	126	29.365	70	4	2.55e-06	49.7	- family C44 unassigned peptidases (Arabidopsis lyrata) [C44.UPW]#C44#{peptidase unit: 87-323}~source XP_002867105~
chr_1655	MER1226515	365	933	976	1523	940	1532	619	31.664	302	16	1.60e-73	270	- family M13 unassigned peptidases (Grifola frondosa) [M13.UPW]#M13#{peptidase unit: 96-806}~source OBZ75944~
chr_1660	MER0873147	1	210	1	216	212	626	218	37.156	127	4	1.36e-34	134	- family M38 non-peptidase homologues (Clostridium sp. CAG:169) [M38.UNW]#M38#{peptidase unit: 279-605}~source R6CDB6~
chr_1663	MER1023654	17	219	656	855	244	942	203	34.975	129	2	2.20e-32	129	- family S15 non-peptidase homologues (Actinoplanes missouriensis) [S15.UNW]#S15#{peptidase unit: 66-378}~source I0HIU4~
chr_1664	MER0526494	4	105	436	537	137	588	102	35.294	66	0	4.52e-21	92.4	- subfamily A11A unassigned peptidases (Oryza brachyantha) [A11.UPA]#A11A#{peptidase unit: 192-241}~source XP_006664448~
chr_1666	MER0934207	6	266	317	580	397	625	271	25.830	184	6	1.02e-11	71.6	- PenR1 peptidase (Cellulosilyticum lentocellum) [M56.003]#M56#{peptidase unit: 135-297}~source F2JMV3~
chr_1673	MER0852890	62	257	470	668	300	1982	200	34.000	127	2	6.22e-27	115	- subfamily M20F non-peptidase homologues (Cordyceps bassiana) [M20.UNF]#M20F#{peptidase unit: 981-1269}~source A0A0A2VIH3~
chr_1674	MER0316934	21	315	2	256	318	2106	295	30.169	166	2	6.03e-42	160	- family P01 unassigned peptidases (Bombus impatiens) [P01.UPW]#P01#{peptidase unit: 727-830}~source XP_003494537~
chr_1675	MER0513434	4	265	609	870	313	918	262	46.183	141	0	3.70e-81	268	- family T2 unassigned peptidases (Ceratitis capitata) [T02.UPW]#T02#{peptidase unit: 179-317}~source XP_004528144~
chr_1675	MER0513434	33	260	332	572	313	918	241	36.100	141	3	2.89e-44	166	- family T2 unassigned peptidases (Ceratitis capitata) [T02.UPW]#T02#{peptidase unit: 179-317}~source XP_004528144~
chr_1676	MER1096836	7	271	963	1234	332	1575	272	47.059	137	3	4.64e-71	244	- family T2 unassigned peptidases (Cordyceps bassiana) [T02.UPW]#T02#{peptidase unit: 692-950}~source A0A0A2W5J0~
chr_1676	MER1096836	5	318	1263	1563	332	1575	325	39.692	161	9	7.73e-58	206	- family T2 unassigned peptidases (Cordyceps bassiana) [T02.UPW]#T02#{peptidase unit: 692-950}~source A0A0A2W5J0~
chr_1677	MER0804517	125	406	464	718	596	888	290	25.517	173	11	2.40e-11	72.4	- subfamily M20F non-peptidase homologues (Cupriavidus basilensis) [M20.UNF]#M20F#{peptidase unit: 17-258}~source H1S8G5~
chr_1678	MER0082832	1	413	3	415	413	415	413	99.758	1	0	0.0	834	- D,D-carboxypeptidase PBP3 ({Streptococcus}-type) (Streptococcus suis) [S11.006]#S11#{peptidase unit: 24-415}~source YP_001199236~
chr_1679	MER0110054	146	471	540	869	471	869	330	58.788	132	1	1.20e-125	390	- family N10 unassigned peptide lyases (Mycobacterium leprae) [N10.UPW]#N10#{peptidase unit: 202-588}~source CAR70686~
chr_1679	MER0110054	13	191	25	203	471	869	180	48.333	91	2	2.54e-55	202	- family N10 unassigned peptide lyases (Mycobacterium leprae) [N10.UPW]#N10#{peptidase unit: 202-588}~source CAR70686~
chr_1681	MER0474067	4	130	7	119	136	404	132	28.788	70	4	1.23e-07	53.9	- PepB aminopeptidase (Ceratitis capitata) [M17.004]#M17#{peptidase unit: 74-403}~source XP_004532375~
chr_1682	MER0856415	111	394	362	660	407	668	314	21.656	201	6	2.34e-08	61.2	- family M29 non-peptidase homologues (Batrachochytrium dendrobatidis) [M29.UNW]#M29#{peptidase unit: 85-244}~source F4PFV9~
chr_1683	MER0110054	138	403	588	851	420	869	272	27.206	184	5	4.17e-23	107	- family N10 unassigned peptide lyases (Mycobacterium leprae) [N10.UPW]#N10#{peptidase unit: 202-588}~source CAR70686~
chr_1684	MER0978702	16	244	1570	1791	257	1935	237	29.536	144	8	1.30e-18	90.1	- subfamily S8A non-peptidase homologues (Dictyostelium purpureum) [S08.UNA]#S08A#{peptidase unit: 499-902}~source F0ZFF8~
chr_1688	MER0846075	22	520	147	630	521	811	541	24.399	310	16	8.22e-28	123	- subfamily M20D non-peptidase homologues (Acyrthosiphon pisum) [M20.UND]#M20D#{peptidase unit: 3-132}~source X1WKX4~
chr_1689	MER0846075	27	129	710	811	193	811	103	59.223	41	1	2.93e-27	112	- subfamily M20D non-peptidase homologues (Acyrthosiphon pisum) [M20.UND]#M20D#{peptidase unit: 3-132}~source X1WKX4~
chr_1691	MER0086965	1	300	1	300	300	300	300	99.333	2	0	0.0	601	- family I87 unassigned peptidase inhibitors (Streptococcus suis) [I87.UPW]#I87#{inhibitor unit: 25-215}~source YP_008602979~
chr_1692	MER0834179	6	279	8	290	416	389	296	30.743	170	8	2.46e-33	133	- subfamily M14A non-peptidase homologues (Toxocara canis) [M14.UNA]#M14A#{peptidase unit: 295-364}~source A0A0B2VR91~
chr_1695	MER1182685	10	561	932	1499	567	1512	572	44.406	294	10	7.61e-145	459	- family M1 unassigned peptidases (Thraustotheca clavata) [M01.UPW]#M01#{peptidase unit: 246-448}~source OQS00215~
chr_1698	MER0933880	43	279	362	601	287	609	252	31.349	146	8	7.52e-21	97.1	- PenR1 peptidase () [M56.003]#M56#{peptidase unit: 143-329}~source U2D6K7~
chr_1699	MER0382249	92	548	1	463	571	971	463	51.836	217	3	4.14e-155	473	- subfamily M14A unassigned peptidases (Glarea lozoyensis) [M14.UPA]#M14A#{peptidase unit: 645-930}~source EHK98576~
chr_1705	MER0278782	15	127	15	127	148	808	113	28.319	81	0	1.37e-11	65.9	- family M1 unassigned peptidases (Glossina morsitans) [M01.UPW]#M01#{peptidase unit: 402-644}~source TMP005732-PA~
chr_1708	MER0401053	84	223	56	196	226	343	142	33.803	91	2	4.52e-15	77.8	- family A8 unassigned peptidases (Rhizobium etli) [A08.UPW]#A08#{peptidase unit: 232-343}~source ZP_03515607~
chr_1713	MER1117508	20	227	514	712	376	750	208	35.577	125	2	2.95e-32	133	- family M38 non-peptidase homologues (Elaeophora elaphi) [M38.UNW]#M38#{peptidase unit: 5-391}~source EEL_0000095901~
chr_1715	MER1030985	1	116	117	229	426	686	116	39.655	67	1	8.00e-16	84.7	- family S16 unassigned peptidases (Desulfovibrio sp. X2) [S16.UPW]#S16#{peptidase unit: 431-664}~source S7VGU3~
chr_1726	MER1229226	208	701	848	1340	713	1351	561	22.103	302	21	5.98e-16	87.8	- subfamily M14A unassigned peptidases (Bifiguratus adelaidae) [M14.UPA]#M14A#{peptidase unit: 329-564}~source OZJ04335~
chr_1727	MER0882526	214	756	112	698	1491	1259	603	27.529	361	21	8.30e-42	173	- subfamily M43B non-peptidase homologues (Prevotella sp. C561) [M43.UNB]#M43B#{peptidase unit: 941-1056}~source G1V9V1~
chr_1729	MER0885918	96	391	220	555	447	1302	340	37.647	164	11	1.56e-53	197	- family M18 unassigned peptidases (Pseudogymnoascus sp. 24MN13) [M18.UPW]#M18#{peptidase unit: 839-1300}~source OBT57730~
chr_1729	MER0885918	15	104	18	105	447	1302	91	43.956	47	2	5.39e-15	82.8	- family M18 unassigned peptidases (Pseudogymnoascus sp. 24MN13) [M18.UPW]#M18#{peptidase unit: 839-1300}~source OBT57730~
chr_1732	MER0835065	65	688	1	652	739	1118	662	42.749	331	9	2.99e-155	484	- subfamily M16B unassigned peptidases (Mycobacterium tuberculosis) [M16.UPB]#M16B#{peptidase unit: 700-923}~source COV78577~
chr_1737	MER0076569	28	296	475	741	303	743	269	41.264	156	2	5.86e-40	152	- family M38 non-peptidase homologues (Acidiphilium cryptum) [M38.UNW]#M38#{peptidase unit: 109-439}~source YP_001234548~
chr_1738	MER0042543	9	148	22	168	275	656	152	25.000	97	4	3.88e-06	53.1	- family T2 unassigned peptidases (Burkholderia mallei) [T02.UPW]#T02#{peptidase unit: 315-638}~source YP_002111476~
chr_1740	MER1091581	4	425	61	559	425	764	523	25.048	267	17	8.80e-16	84.7	- subfamily T1A non-peptidase homologues (Dactylellina haptotyla) [T01.UNA]#T01A#{peptidase unit: 566-746}~source S8BDX3~
chr_1743	MER0948633	4	229	280	500	235	505	228	37.281	134	7	4.83e-31	124	- family S11 unassigned peptidases (Oscillibacter sp. CAG:241) [S11.UPW]#S11#{peptidase unit: 23-234}~source R6GN99~
chr_1750	MER1082846	78	381	151	436	439	1081	309	28.479	193	9	5.54e-23	107	- family S54 unassigned peptidases (Pseudogymnoascus pannorum) [S54.UPW]#S54#{peptidase unit: 874-1019}~source A0A094I6C7~
chr_1751	MER0359145	2	342	265	594	348	599	352	28.693	218	10	4.42e-32	131	- family C13 unassigned peptidases (Crassostrea gigas) [C13.UPW]#C13#{peptidase unit: 8-160}~source EKC37608~
chr_1754	MER0082838	1	413	1	413	413	413	413	99.031	4	0	0.0	842	- PepS aminopeptidase (Streptococcus suis) [M29.004]#M29#{peptidase unit: 6-413}~source AER22193~
chr_1757	MER0223458	617	1206	93	669	1463	1574	649	24.961	356	23	2.76e-25	120	- family N10 unassigned peptide lyases (Persephonella marina) [N10.UPW]#N10#{peptidase unit: 696-793, 1050-1105}~source ACO03499~
chr_1757	MER0223458	339	425	6	92	1463	1574	87	35.632	56	0	9.24e-09	65.9	- family N10 unassigned peptide lyases (Persephonella marina) [N10.UPW]#N10#{peptidase unit: 696-793, 1050-1105}~source ACO03499~
chr_1758	MER0660001	45	106	19	73	329	558	62	48.387	25	1	2.71e-08	60.5	- family C56 non-peptidase homologues (Eucalyptus grandis) [C56.UNW]#C56#{peptidase unit: 454-507}~source XP_010054801~
chr_1760	MER1154899	1	72	1	72	329	145	74	50.000	33	2	1.23e-11	66.6	- family A8 unassigned peptidases (Actinobacillus pleuropneumoniae) [A08.UPW]#A08#{peptidase unit: 71-144}~source WP_009875622~
chr_1763	MER1214190	3	231	1240	1478	236	1514	239	27.615	163	3	3.69e-20	94.0	- subfamily M12A unassigned peptidases (Pristionchus pacificus) [M12.UPA]#M12A#{peptidase unit: 424-571}~source PDM78074~
chr_1765	MER0082825	1	419	1	419	419	419	419	99.761	1	0	0.0	838	- RseP peptidase (Streptococcus suis) [M50.004]#M50B#{peptidase unit: 1-419}~source EAP40000~
chr_1766	MER0517278	120	266	114	259	268	686	150	38.667	85	2	6.58e-21	96.7	- subfamily M50B unassigned peptidases (Pantholops hodgsonii) [M50.UPB]#M50B#{peptidase unit: 280-682}~source XP_005970229~
chr_1767	MER1123768	18	221	41	209	251	396	207	30.918	102	3	1.25e-18	89.0	- family S9 non-peptidase homologues (Ixodes scapularis) [S09.UNW]#S09X#{peptidase unit: 244-373}~source ISCW016792~
chr_1769	MER1104109	226	396	1	170	430	587	171	45.029	93	1	3.31e-48	177	- family M38 unassigned peptidases (Ancylostoma ceylanicum) [M38.UPW]#M38#{peptidase unit: 379-508}~source ANCCEY_15097~
chr_1771	MER0230276	371	945	211	784	1039	887	645	25.116	342	32	2.20e-13	80.1	- subfamily S8A unassigned peptidases (Pseudoalteromonas sp. SM9913) [S08.UPA]#S08A#{peptidase unit: 780-868}~source YP_004070105~
chr_1773	MER1151499	5	237	175	409	326	1898	235	28.085	167	2	7.67e-30	125	- family M1 non-peptidase homologues (Trichuris trichiura) [M01.UNW]#M01#{peptidase unit: 650-796}~source TTRE_0000432601~
chr_1773	MER1151499	5	237	1553	1781	326	1898	234	26.923	165	2	2.28e-25	112	- family M1 non-peptidase homologues (Trichuris trichiura) [M01.UNW]#M01#{peptidase unit: 650-796}~source TTRE_0000432601~
chr_1777	MER1034450	479	809	1	331	817	828	331	57.402	141	0	2.51e-123	395	- family S16 non-peptidase homologues (Planococcus halocryophilus) [S16.UNW]#S16#{peptidase unit: 544-826}~source M3E074~
chr_1781	MER1133163	7	321	34	327	346	872	351	25.356	169	12	4.71e-13	75.5	- family I2 unassigned peptidase inhibitors (Parastrongyloides trichosuri) [I02.UPW]#I02#{inhibitor unit: 687-745}~source PTRK_0001181800_1~
chr_1784	MER0090878	1	1692	1	1692	1692	1692	1692	98.345	28	0	0.0	3387	- subfamily S8A unassigned peptidases (Streptococcus suis) [S08.UPA]#S08A#{peptidase unit: 226-493}~source F4EDK7_STRSU~
chr_1787	MER0494829	113	624	595	1082	737	1196	524	31.870	309	13	2.25e-54	207	- subfamily M20F unassigned peptidases (Chromera velia) [M20.UPF]#M20F#{peptidase unit: 22-459}~source Cvel_2851~
chr_1789	MER1155302	7	276	166	443	288	458	284	34.859	165	9	7.66e-34	132	- family A8 unassigned peptidases (Listeria grandensis) [A08.UPW]#A08#{peptidase unit: 15-154}~source WP_077914551~
chr_1790	MER0419916	98	204	32	135	262	435	107	28.037	74	1	6.54e-06	52.0	- family S33 unassigned peptidases (Bombus impatiens) [S33.UPW]#S33#{peptidase unit: 185-415}~source XP_003494807~
chr_1797	MER0716908	4	508	162	677	525	715	546	27.106	327	17	1.78e-35	145	- bacteriocin-processing peptidase (Lactobacillus salivarius) [C39.001]#C39#{peptidase unit: 2-147}~source V6DKB1~
chr_1816	MER0622374	1	156	399	566	188	664	169	27.219	109	6	3.08e-08	57.4	- family C19 non-peptidase homologues (Takifugu rubripes) [C19.UNW]#C19#{peptidase unit: 109-193}~source XP_003967001~
chr_1819	MER0471194	3	310	61	379	397	787	322	44.099	163	5	1.39e-80	267	- subfamily M16C non-peptidase homologues (Strongylocentrotus purpuratus) [M16.UNC]#M16C#{peptidase unit: 396-470}~source XP_789011~
chr_1825	MER0486763	68	451	1	390	458	1291	396	28.030	267	7	4.58e-37	150	- family S16 unassigned peptidases (Bombus impatiens) [S16.UPW]#S16#{peptidase unit: 851-1120}~source XP_003494242~
chr_1826	MER1110329	5	481	13	482	484	822	497	30.785	297	15	3.30e-55	202	- family S54 unassigned peptidases (Strongyloides venezuelensis) [S54.UPW]#S54#{peptidase unit: 621-819}~source SVE_1768200~
chr_1831	MER1187565	6	155	26	177	164	941	156	45.513	75	5	1.87e-32	126	- subfamily M3A unassigned peptidases (Scedosporium prolificans) [M03.UPA]#M03A#{peptidase unit: 241-917}~source PKS12966~
chr_1832	MER0093806	1	455	1	455	455	456	455	99.560	2	0	0.0	925	- DNA repair protein RadA ({Escherichia coli}) (Streptococcus suis) [S16.A04]#S16#{peptidase unit: 151-453}~source YP_004402478~
chr_1834	MER0595030	21	146	431	547	147	1205	128	36.719	68	6	2.20e-07	53.9	- subfamily A2A unassigned peptidases (Otolemur garnettii) [A02.UPA]#A02A#{peptidase unit: 555-653}~source XP_003790285~
chr_1835	MER0715425	72	590	178	698	594	703	530	31.132	345	8	1.86e-78	266	- family C39 non-peptidase homologues (Francisella philomiragia) [C39.UNW]#C39#{peptidase unit: 4-119}~source A0A0B6CRU5~
chr_1836	MER0116478	5	552	164	719	555	726	573	30.541	356	12	2.12e-71	247	- family C39 non-peptidase homologues (Caulobacter sp. K31) [C39.UNW]#C39#{peptidase unit: 19-144}~source ABZ73289~
chr_1838	MER0752756	1	301	431	745	338	1492	319	27.273	210	8	3.10e-27	117	- family I2 unassigned peptidase inhibitors (Trichuris suis) [I02.UPW]#I02#{inhibitor unit: 924-959}~source D918_05897~
chr_1840	MER0093807	1	215	11	225	215	225	215	100.000	0	0	1.59e-148	416	- family S54 unassigned peptidases (Streptococcus suis) [S54.UPW]#S54#{peptidase unit: 8-224}~source ABP91008~
chr_1841	MER1148168	3	171	270	434	180	447	177	27.684	108	4	4.86e-11	65.1	- subfamily T1A unassigned peptidases (Trichinella nativa) [T01.UPA]#T01A#{peptidase unit: 25-240}~source D917_06543~
chr_1842	MER0093808	1	375	1	375	375	375	375	98.400	6	0	0.0	764	- ykuR g.p. ({Bacillus subtilis}) (Streptococcus suis) [M20.A27]#M20D#{peptidase unit: 1-173, 270-374}~source F4EE05_STRSU~
chr_1843	MER0710289	119	212	95	202	232	2738	108	32.407	59	2	5.32e-10	63.9	- family C19 unassigned peptidases (Penicillium solitum) [C19.UPW]#C19#{peptidase unit: 1797-2031, 1950-2097}~source A0A0D9M5Q0~
chr_1847	MER0757543	77	427	303	670	449	1108	382	25.916	238	14	3.29e-10	67.8	- family I4 unassigned peptidase inhibitors (Trichuris suis) [I04.UPW]#I04#{inhibitor unit: 753-1105}~source A0A085M671~
chr_1849	MER0187231	1	161	12	178	162	457	167	44.311	87	1	2.41e-45	158	- family S33 non-peptidase homologues (Comamonas testosteroni) [S33.UNW]#S33#{peptidase unit: 168-455}~source ACY32486~
chr_1860	MER0189976	1951	2047	684	776	2102	2130	97	41.237	53	1	6.04e-09	67.4	- family M26 unassigned peptidases (Gemella haemolysans) [M26.UPW]#M26#{peptidase unit: 854-2112}~source ZP_04776391~
chr_1862	MER0846075	10	179	634	810	248	811	177	44.633	91	1	3.14e-41	154	- subfamily M20D non-peptidase homologues (Acyrthosiphon pisum) [M20.UND]#M20D#{peptidase unit: 3-132}~source X1WKX4~
chr_1863	MER0846075	57	217	443	612	219	811	170	35.882	100	1	6.27e-27	112	- subfamily M20D non-peptidase homologues (Acyrthosiphon pisum) [M20.UND]#M20D#{peptidase unit: 3-132}~source X1WKX4~
chr_1864	MER0846075	30	192	146	333	262	811	189	30.159	105	4	1.41e-14	78.2	- subfamily M20D non-peptidase homologues (Acyrthosiphon pisum) [M20.UND]#M20D#{peptidase unit: 3-132}~source X1WKX4~
chr_1865	MER0199353	90	198	328	430	203	431	109	68.807	28	2	2.96e-43	154	- subfamily M23B non-peptidase homologues (Streptococcus mutans) [M23.UNB]#M23B#{peptidase unit: 28-260}~source AAK08104~
chr_1866	MER1096360	15	458	1	404	458	729	445	26.742	284	7	1.51e-44	170	- family T2 unassigned peptidases (Cordyceps bassiana) [T02.UPW]#T02#{peptidase unit: 426-686}~source A0A0A2W117~
chr_1872	MER1017867	9	458	390	824	466	829	465	29.677	282	11	6.36e-54	198	- family S14 unassigned peptidases (Oryza punctata) [S14.UPW]#S14#{peptidase unit: 102-276}~source A0A0E0JJD7~
chr_1874	MER0359643	23	832	479	1277	833	1277	831	38.508	458	19	0.0	568	- subfamily M23B non-peptidase homologues (Vollenhovia emeryi) [M23.UNB]#M23B#{peptidase unit: 387-473}~source XP_011861378~
chr_1875	MER0090036	1	630	1	630	630	630	630	98.254	11	0	0.0	1269	- oligopeptidase O3 (Streptococcus suis) [M13.005]#M13#{peptidase unit: 7-627}~source EHC02250~
chr_1878	MER0227490	5	235	480	707	256	734	246	31.301	136	11	1.67e-24	107	- bacteriocin-processing peptidase (Caldicellulosiruptor kristjanssonii) [C39.001]#C39#{peptidase unit: 4-144}~source YP_004025463~
chr_1882	MER0507110	1	224	9	232	224	232	224	100.000	0	0	5.26e-163	453	- family M79 unassigned peptidases (Streptococcus suis) [M79.UPW]#M79#{peptidase unit: 133-215}~source YP_007571863~
chr_1887	MER0967245	64	358	134	450	733	922	318	28.931	202	7	1.12e-29	131	- subfamily S1C non-peptidase homologues (Oryza sativa) [S01.UNC]#S01C#{peptidase unit: 628-862}~source A2Y0P1~
chr_1888	MER0356468	105	421	343	647	813	889	349	27.794	176	17	7.32e-17	90.9	- subfamily M12A unassigned peptidases (Oikopleura dioica) [M12.UPA]#M12A#{peptidase unit: 45-216}~source CBY34273~
chr_1889	MER0025270	1	274	1	274	274	274	274	100.000	0	0	0.0	558	- subfamily C60A unassigned peptidases (Streptococcus suis) [C60.UPA]#C60A#{peptidase unit: 97-203}~source YP_001199462~
chr_1890	MER0025269	1	268	18	285	268	285	268	100.000	0	0	0.0	548	- subfamily C60A unassigned peptidases (Streptococcus suis) [C60.UPA]#C60A#{peptidase unit: 111-217}~source Q8VUP1~
chr_1891	MER0025268	1	295	1	295	295	295	295	98.644	4	0	0.0	595	- subfamily C60A unassigned peptidases (Streptococcus suis) [C60.UPA]#C60A#{peptidase unit: 114-220}~source Q8VUP2~
chr_1895	MER0300186	123	350	788	1016	1364	1615	253	31.621	124	11	4.22e-10	70.1	- subfamily C60B unassigned peptidases (Clostridium clostridioforme) [C60.UPB]#C60B#{peptidase unit: 1440-1605}~source ZP_09115352~
chr_1899	MER0383799	106	253	1525	1690	317	1760	171	29.825	92	5	4.80e-12	72.0	- family S16 unassigned peptidases (Symbiodinium minutum) [S16.UPW]#S16#{peptidase unit: 1136-1361}~source symbB_027451_t1~
chr_1903	MER0621934	5	392	109	527	428	534	425	38.353	219	8	2.47e-90	287	- family C19 non-peptidase homologues (Vitis vinifera) [C19.UNW]#C19#{peptidase unit: 4-63}~source XP_002264062~
chr_1906	MER0356468	6	377	353	773	448	889	433	26.097	247	15	1.24e-32	136	- subfamily M12A unassigned peptidases (Oikopleura dioica) [M12.UPA]#M12A#{peptidase unit: 45-216}~source CBY34273~
chr_1908	MER0194923	318	697	834	1203	723	1225	394	26.904	250	15	1.83e-23	112	- family N10 unassigned peptide lyases (Methanococcus aeolicus) [N10.UPW]#N10#{peptidase unit: 339-451, 700-794}~source ABR56619~
chr_1908	MER0194923	24	298	102	336	723	1225	284	25.704	153	12	5.44e-11	71.6	- family N10 unassigned peptide lyases (Methanococcus aeolicus) [N10.UPW]#N10#{peptidase unit: 339-451, 700-794}~source ABR56619~
chr_1913	MER0737975	5	777	594	1382	846	1427	841	28.419	482	24	1.40e-79	286	- family M19 unassigned peptidases (Neofusicoccum parvum) [M19.UPW]#M19#{peptidase unit: 73-433}~source R1ENY7~
chr_1914	MER1321991	2	137	1	140	147	776	143	33.566	85	4	9.66e-10	60.5	- family S15 unassigned peptidases (Streptococcus pneumoniae) [S15.UPW]#S15#{peptidase unit: 146-776}~source CON96051~
chr_1916	MER0837490	164	304	1025	1176	304	1254	152	49.342	66	1	1.70e-38	149	- subfamily M15B unassigned peptidases (Streptococcus sp. HSISS1) [M15.UPB]#M15B#{peptidase unit: 782-898}~source T0SRZ6~
chr_1916	MER0837490	164	304	1110	1254	304	1254	145	50.345	68	2	1.94e-37	146	- subfamily M15B unassigned peptidases (Streptococcus sp. HSISS1) [M15.UPB]#M15B#{peptidase unit: 782-898}~source T0SRZ6~
chr_1916	MER0837490	167	304	943	1091	304	1254	149	48.322	66	1	8.85e-36	141	- subfamily M15B unassigned peptidases (Streptococcus sp. HSISS1) [M15.UPB]#M15B#{peptidase unit: 782-898}~source T0SRZ6~
chr_1916	MER0837490	157	304	249	415	304	1254	167	35.928	88	2	4.53e-19	92.8	- subfamily M15B unassigned peptidases (Streptococcus sp. HSISS1) [M15.UPB]#M15B#{peptidase unit: 782-898}~source T0SRZ6~
chr_1916	MER0837490	163	304	155	322	304	1254	168	33.929	85	3	1.56e-17	88.2	- subfamily M15B unassigned peptidases (Streptococcus sp. HSISS1) [M15.UPB]#M15B#{peptidase unit: 782-898}~source T0SRZ6~
chr_1916	MER0837490	163	229	1187	1253	304	1254	67	55.224	30	0	2.41e-14	78.6	- subfamily M15B unassigned peptidases (Streptococcus sp. HSISS1) [M15.UPB]#M15B#{peptidase unit: 782-898}~source T0SRZ6~
chr_1928	MER1052896	82	523	173	626	583	781	459	45.752	227	11	3.68e-128	398	- subfamily S26B unassigned peptidases (Aegilops tauschii) [S26.UPB]#S26B#{peptidase unit: 649-768}~source M8BV37~
chr_1929	MER0461053	19	149	184	309	150	319	133	31.579	82	4	2.67e-10	62.0	- subfamily C82A unassigned peptidases (Azoarcus sp. KH32C) [C82.UPA]#C82A#{peptidase unit: 115-160}~source BAL25190~
chr_1930	MER0421456	3	290	584	906	303	923	338	26.627	183	6	6.51e-23	103	- family S12 unassigned peptidases (Aspergillus terreus) [S12.UPW]#S12#{peptidase unit: 80-381}~source XP_001216806~
chr_1931	MER0312391	3	102	15	119	337	641	105	32.381	66	2	1.18e-11	70.9	- Ply118 L-Ala-D-Glu peptidase (Staphylococcus capitis) [M15.020]#M15C#{peptidase unit: 555-638}~source EGS39120~
chr_1932	MER0517838	10	686	1	726	799	1154	737	35.957	401	11	9.89e-132	425	- subfamily M20A non-peptidase homologues (Pantholops hodgsonii) [M20.UNA]#M20A#{peptidase unit: 812-959}~source XP_005966071~
chr_1934	MER0517838	712	886	88	260	969	1154	177	40.678	99	2	4.65e-34	147	- subfamily M20A non-peptidase homologues (Pantholops hodgsonii) [M20.UNA]#M20A#{peptidase unit: 812-959}~source XP_005966071~
chr_1934	MER0517838	272	521	424	646	969	1154	264	30.682	128	9	4.11e-15	85.9	- subfamily M20A non-peptidase homologues (Pantholops hodgsonii) [M20.UNA]#M20A#{peptidase unit: 812-959}~source XP_005966071~
chr_1935	MER0734750	51	123	51	123	237	597	73	34.247	48	0	7.77e-07	54.3	- subfamily C60A unassigned peptidases (Paenibacillus sp. JCM 10914) [C60.UPA]#C60A#{peptidase unit: 504-579}~source V9GBN6~
chr_1938	MER1297074	83	493	526	910	505	2079	435	26.207	247	14	1.36e-22	107	- subfamily S9B unassigned peptidases (Trichophyton rubrum) [S09.UPB]#S09B#{peptidase unit: 1760-1993}~source OAL65857~
chr_1941	MER0509842	1	83	1	83	83	83	83	98.795	1	0	6.58e-55	168	- family U32 unassigned peptidases (Streptococcus suis) [U32.UPW]#U32#{peptidase unit: 7-63}~source YP_007976293~
chr_1942	MER0300276	11	385	7	381	451	876	376	45.479	203	2	1.95e-104	334	- intein-containing replicative DNA helicase precursor (Desulfotomaculum kuznetsovii) [N10.002]#N10#{peptidase unit: 380-483}~source YP_004518822~
chr_1942	MER0300276	375	449	801	870	451	876	75	46.667	35	2	3.39e-10	67.8	- intein-containing replicative DNA helicase precursor (Desulfotomaculum kuznetsovii) [N10.002]#N10#{peptidase unit: 380-483}~source YP_004518822~
chr_1954	MER0480273	109	184	408	486	184	486	80	48.750	36	2	2.25e-16	80.9	- subfamily M23B unassigned peptidases (Lactobacillus crispatus) [M23.UPB]#M23B#{peptidase unit: 234-395}~source ZP_05554281~
chr_1956	MER0284748	1	203	823	1021	255	1042	211	33.649	120	6	5.49e-25	108	- family C39 unassigned peptidases (Mycobacterium rhodesiae) [C39.UPW]#C39#{peptidase unit: 326-463}~source YP_005000336~
chr_1957	MER0031292	5	228	468	698	278	707	242	36.364	125	7	1.10e-33	134	- family C39 non-peptidase homologues (Actinobacillus cf. equuli) [C39.UNW]#C39#{peptidase unit: 1-135}~source Q8KWZ8~
chr_1960	MER0090038	1	427	1	427	427	427	427	98.829	5	0	0.0	871	- ymfH g.p. ({Bacillus subtilis}) (Streptococcus suis) [M16.A20]#M16B#{peptidase unit: 34-223}~source EHC02142~
chr_1961	MER0093811	1	417	1	417	417	417	417	100.000	0	0	0.0	861	- subfamily M16B non-peptidase homologues (Streptococcus suis) [M16.UNB]#M16B#{peptidase unit: 248-398}~source YP_001199546~
chr_1964	MER0234341	104	206	20	123	493	148	108	28.704	68	4	2.83e-07	54.7	- subfamily M50B non-peptidase homologues (Geobacillus sp. Y412MC52) [M50.UNB]#M50B#{peptidase unit: 8-83}~source YP_004131148~
chr_1965	MER0890902	60	334	154	423	341	879	280	35.357	166	7	3.90e-34	137	- subfamily M50B non-peptidase homologues (Oryza sativa) [M50.UNB]#M50B#{peptidase unit: 2-149}~source B8ATB9~
chr_1967	MER0358784	2	218	286	506	540	1031	222	30.180	149	4	4.23e-22	105	- family S14 unassigned peptidases (Aureococcus anophagefferens) [S14.UPW]#S14#{peptidase unit: 69-238}~source EGB12512~
chr_1967	MER0358784	317	513	712	911	540	1031	202	28.713	137	4	4.70e-17	90.1	- family S14 unassigned peptidases (Aureococcus anophagefferens) [S14.UPW]#S14#{peptidase unit: 69-238}~source EGB12512~
chr_1967	MER0358784	14	232	725	913	540	1031	224	30.357	116	6	2.31e-14	81.6	- family S14 unassigned peptidases (Aureococcus anophagefferens) [S14.UPW]#S14#{peptidase unit: 69-238}~source EGB12512~
chr_1972	MER0082837	1	398	1	398	398	398	398	99.246	3	0	0.0	780	- HtrA peptidase ({Streptococcus}-type) (Streptococcus suis) [S01.447]#S01C#{peptidase unit: 103-273}~source ZP_07249878~
