# Supplementary material for: Analysis of Antimicrobial Resistance and Virulence Factors in Multidrug-Resistant Streptococcus suis Serotype 2 Isolates Using Whole-Genome Sequencing
Source: Microorganisms. 2025 Nov 7;13(11):2552. doi: 10.3390/microorganisms13112552 (PMC12654837; doi:10.3390/microorganisms13112552)
Supplement: Supplementary file 1 [file microorganisms-13-02552-s001.zip › Table S2 Summary of carbohydrate-active enzymes on the S. Suis 2 ST01 chromosome using CAZy.xls]

Gene	Family	Evalue	Covered_fraction	Class	Class_definition
chr_1018	PL12_1	9.1e-53	0.992647058823529	PL	Polysaccharide Lyases
chr_1020	PL8_1	2.2e-77	0.785714285714286	PL	Polysaccharide Lyases
chr_1022	CBM70	8.5e-57	0.993788819875776	CBM	Carbohydrate-Binding Modules
chr_1027	GH88	2.3e-132	0.990881458966565	GH	Glycoside Hydrolases	d-4,5 unsaturated beta-glucuronyl hydrolase (EC 3.2.1.-)
chr_1062	CE9	3.9e-126	0.994638069705094	CE	Carbohydrate Esterases	N-acetylglucosamine 6-phosphate deacetylase (EC 3.5.1.25); N-acetylgalactosamine-6-phosphate deacetylase (EC 3.5.1.80).
chr_1074	CBM50	0.00011	0.925	CBM	Carbohydrate-Binding Modules	Modules of approx. 50 residues found attached to various enzymes from families GH18, GH19, GH23, GH24, GH25 and GH73, i.e. enzymes cleaving either chitin or peptidoglycan. Binding to chitopentaose demonstrated in the case of Pteris ryukyuensis chitinase A [Ohnuma T et al. (2008) J. Biol. Chem. 283:5178-87 (PMID: 18083709)]. CBM50 modules are also found in a multitude of other enzymes targeting th…
chr_1076	GT2	0.0001	0.375	GT	Glycosyl Transferases	cellulose synthase (EC 2.4.1.12); chitin synthase (EC 2.4.1.16); dolichyl-phosphate beta-D-mannosyltransferase (EC 2.4.1.83); dolichyl-phosphate beta-glucosyltransferase (EC 2.4.1.117); N-acetylglucosaminyltransferase (EC 2.4.1.-); N-acetylgalactosaminyltransferase (EC 2.4.1.-); hyaluronan synthase (EC 2.4.1.212); chitin oligosaccharide synthase (EC 2.4.1.-); beta-1,3-glucan synthase (EC 2.4.1.34…
chr_1078	GT2	3.5e-18	0.964285714285714	GT	Glycosyl Transferases	cellulose synthase (EC 2.4.1.12); chitin synthase (EC 2.4.1.16); dolichyl-phosphate beta-D-mannosyltransferase (EC 2.4.1.83); dolichyl-phosphate beta-glucosyltransferase (EC 2.4.1.117); N-acetylglucosaminyltransferase (EC 2.4.1.-); N-acetylgalactosaminyltransferase (EC 2.4.1.-); hyaluronan synthase (EC 2.4.1.212); chitin oligosaccharide synthase (EC 2.4.1.-); beta-1,3-glucan synthase (EC 2.4.1.34…
chr_1079	GT4	2.3e-24	0.91875	GT	Glycosyl Transferases	sucrose synthase (EC 2.4.1.13); sucrose-phosphate synthase (EC 2.4.1.14); alpha-glucosyltransferase (EC 2.4.1.52); lipopolysaccharide N-acetylglucosaminyltransferase (EC 2.4.1.56); GDP-Man alpha-mannosyltransferase (EC 2.4.1.-); 1,2-diacylglycerol 3-glucosyltransferase (EC 2.4.1.157); diglucosyl diacylglycerol synthase (EC 2.4.1.208); digalactosyldiacylglycerol synthase (EC 2.4.1.141); trehalose …
chr_1080	GT4	5.1e-12	0.95625	GT	Glycosyl Transferases	sucrose synthase (EC 2.4.1.13); sucrose-phosphate synthase (EC 2.4.1.14); alpha-glucosyltransferase (EC 2.4.1.52); lipopolysaccharide N-acetylglucosaminyltransferase (EC 2.4.1.56); GDP-Man alpha-mannosyltransferase (EC 2.4.1.-); 1,2-diacylglycerol 3-glucosyltransferase (EC 2.4.1.157); diglucosyl diacylglycerol synthase (EC 2.4.1.208); digalactosyldiacylglycerol synthase (EC 2.4.1.141); trehalose …
chr_1081	GT2	1.8e-34	0.988095238095238	GT	Glycosyl Transferases	cellulose synthase (EC 2.4.1.12); chitin synthase (EC 2.4.1.16); dolichyl-phosphate beta-D-mannosyltransferase (EC 2.4.1.83); dolichyl-phosphate beta-glucosyltransferase (EC 2.4.1.117); N-acetylglucosaminyltransferase (EC 2.4.1.-); N-acetylgalactosaminyltransferase (EC 2.4.1.-); hyaluronan synthase (EC 2.4.1.212); chitin oligosaccharide synthase (EC 2.4.1.-); beta-1,3-glucan synthase (EC 2.4.1.34…
chr_1082	GT8	1.9e-53	0.867704280155642	GT	Glycosyl Transferases	lipopolysaccharide alpha-1,3-galactosyltransferase (EC 2.4.1.44); UDP-Glc: (glucosyl)lipopolysaccharide alpha-1,2-glucosyltransferase (EC 2.4.1.-); lipopolysaccharide glucosyltransferase 1 (EC 2.4.1.58); glycogenin glucosyltransferase (EC 2.4.1.186); inositol 1-alpha-galactosyltransferase (galactinol synthase) (EC 2.4.1.123); homogalacturonan alpha-1,4-galacturonosyltransferase (EC 2.4.1.43); UDP…
chr_1088	GT2	3.2e-21	0.886904761904762	GT	Glycosyl Transferases	cellulose synthase (EC 2.4.1.12); chitin synthase (EC 2.4.1.16); dolichyl-phosphate beta-D-mannosyltransferase (EC 2.4.1.83); dolichyl-phosphate beta-glucosyltransferase (EC 2.4.1.117); N-acetylglucosaminyltransferase (EC 2.4.1.-); N-acetylgalactosaminyltransferase (EC 2.4.1.-); hyaluronan synthase (EC 2.4.1.212); chitin oligosaccharide synthase (EC 2.4.1.-); beta-1,3-glucan synthase (EC 2.4.1.34…
chr_1089	GT4	4.3e-08	0.63125	GT	Glycosyl Transferases	sucrose synthase (EC 2.4.1.13); sucrose-phosphate synthase (EC 2.4.1.14); alpha-glucosyltransferase (EC 2.4.1.52); lipopolysaccharide N-acetylglucosaminyltransferase (EC 2.4.1.56); GDP-Man alpha-mannosyltransferase (EC 2.4.1.-); 1,2-diacylglycerol 3-glucosyltransferase (EC 2.4.1.157); diglucosyl diacylglycerol synthase (EC 2.4.1.208); digalactosyldiacylglycerol synthase (EC 2.4.1.141); trehalose …
chr_1091	GH73	9.7e-36	0.8515625	GH	Glycoside Hydrolases	peptidoglycan hydrolase with endo-beta-N-acetylglucosaminidase specificity (EC 3.2.1.-)
chr_112	GT51	9.2e-52	0.949152542372881	GT	Glycosyl Transferases	murein polymerase (EC 2.4.1.129).
chr_1133	GH32	7.6e-99	0.959044368600683	GH	Glycoside Hydrolases	invertase (EC 3.2.1.26); endo-inulinase (EC 3.2.1.7); beta-2,6-fructan 6-levanbiohydrolase (EC 3.2.1.64); endo-levanase (EC 3.2.1.65); exo-inulinase (EC 3.2.1.80); fructan beta-(2,1)-fructosidase/1-exohydrolase (EC 3.2.1.153); fructan beta-(2,6)-fructosidase/6-exohydrolase (EC 3.2.1.154); sucrose:sucrose 1-fructosyltransferase (EC 2.4.1.99); fructan:fructan 1-fructosyltransferase (EC 2.4.1.100); …
chr_1165	GT4	1.2e-33	0.875	GT	Glycosyl Transferases	sucrose synthase (EC 2.4.1.13); sucrose-phosphate synthase (EC 2.4.1.14); alpha-glucosyltransferase (EC 2.4.1.52); lipopolysaccharide N-acetylglucosaminyltransferase (EC 2.4.1.56); GDP-Man alpha-mannosyltransferase (EC 2.4.1.-); 1,2-diacylglycerol 3-glucosyltransferase (EC 2.4.1.157); diglucosyl diacylglycerol synthase (EC 2.4.1.208); digalactosyldiacylglycerol synthase (EC 2.4.1.141); trehalose …
chr_1166	GT4	8.1e-17	0.94375	GT	Glycosyl Transferases	sucrose synthase (EC 2.4.1.13); sucrose-phosphate synthase (EC 2.4.1.14); alpha-glucosyltransferase (EC 2.4.1.52); lipopolysaccharide N-acetylglucosaminyltransferase (EC 2.4.1.56); GDP-Man alpha-mannosyltransferase (EC 2.4.1.-); 1,2-diacylglycerol 3-glucosyltransferase (EC 2.4.1.157); diglucosyl diacylglycerol synthase (EC 2.4.1.208); digalactosyldiacylglycerol synthase (EC 2.4.1.141); trehalose …
chr_1228	GT35	8.1e-217	0.99406528189911	GT	Glycosyl Transferases	glycogen or starch phosphorylase (EC 2.4.1.1).
chr_1261	CE1	3.3e-49	0.977973568281938	CE	Carbohydrate Esterases	acetyl xylan esterase (EC 3.1.1.72); cinnamoyl esterase (EC 3.1.1.-); feruloyl esterase (EC 3.1.1.73); carboxylesterase (EC 3.1.1.1); S-formylglutathione hydrolase (EC 3.1.2.12)
chr_1268	GH1	3.1e-150	0.988344988344988	GH	Glycoside Hydrolases	beta-glucosidase (EC 3.2.1.21); beta-galactosidase (EC 3.2.1.23); beta-mannosidase (EC 3.2.1.25); beta-glucuronidase (EC 3.2.1.31); beta-D-fucosidase (EC 3.2.1.38); phlorizin hydrolase (EC 3.2.1.62); exo-beta-1,4-glucanase (EC 3.2.1.74); 6-phospho-beta-galactosidase (EC 3.2.1.85); 6-phospho-beta-glucosidase (EC 3.2.1.86); strictosidine beta-glucosidase (EC 3.2.1.105); lactase (EC 3.2.1.108); amyg…
chr_1316	GH73	1.1e-12	0.8671875	GH	Glycoside Hydrolases	peptidoglycan hydrolase with endo-beta-N-acetylglucosaminidase specificity (EC 3.2.1.-)
chr_1331	CBM5	1.8e-06	0.95	CBM	Carbohydrate-Binding Modules	Modules of approx. 60 residues found in bacterial enzymes. Chitin-binding described in several cases. Distantly related to the CBM12 family.
chr_1381	GH13_31	1.6e-144	0.994285714285714	GH	Glycoside Hydrolases
chr_1382	GH13_18	2.7e-159	0.997032640949555	GH	Glycoside Hydrolases
chr_1386	GH36	1.7e-271	0.997093023255814	GH	Glycoside Hydrolases	alpha-galactosidase (EC 3.2.1.22); alpha-N-acetylgalactosaminidase (EC 3.2.1.49); stachyose synthase (EC 2.4.1.67); raffinose synthase (EC 2.4.1.82)
chr_1457	GH109	2.4e-09	0.444444444444444	GH	Glycoside Hydrolases	alpha-N-acetylgalactosaminidase (EC 3.2.1.49)
chr_1459	CE4	7.5e-37	0.853846153846154	CE	Carbohydrate Esterases	acetyl xylan esterase (EC 3.1.1.72); chitin deacetylase (EC 3.5.1.41); chitooligosaccharide deacetylase (EC 3.5.1.-); peptidoglycan GlcNAc deacetylase (EC 3.5.1.-); peptidoglycan N-acetylmuramic acid deacetylase (EC 3.5.1.-).
chr_1474	CE3	1e-11	0.963917525773196	CE	Carbohydrate Esterases	acetyl xylan esterase (EC 3.1.1.72).
chr_157	GH36	3.9e-282	0.995639534883721	GH	Glycoside Hydrolases	alpha-galactosidase (EC 3.2.1.22); alpha-N-acetylgalactosaminidase (EC 3.2.1.49); stachyose synthase (EC 2.4.1.67); raffinose synthase (EC 2.4.1.82)
chr_1631	GH32	1.4e-73	0.996587030716723	GH	Glycoside Hydrolases	invertase (EC 3.2.1.26); endo-inulinase (EC 3.2.1.7); beta-2,6-fructan 6-levanbiohydrolase (EC 3.2.1.64); endo-levanase (EC 3.2.1.65); exo-inulinase (EC 3.2.1.80); fructan beta-(2,1)-fructosidase/1-exohydrolase (EC 3.2.1.153); fructan beta-(2,6)-fructosidase/6-exohydrolase (EC 3.2.1.154); sucrose:sucrose 1-fructosyltransferase (EC 2.4.1.99); fructan:fructan 1-fructosyltransferase (EC 2.4.1.100); …
chr_167	GH1	4.3e-141	0.990675990675991	GH	Glycoside Hydrolases	beta-glucosidase (EC 3.2.1.21); beta-galactosidase (EC 3.2.1.23); beta-mannosidase (EC 3.2.1.25); beta-glucuronidase (EC 3.2.1.31); beta-D-fucosidase (EC 3.2.1.38); phlorizin hydrolase (EC 3.2.1.62); exo-beta-1,4-glucanase (EC 3.2.1.74); 6-phospho-beta-galactosidase (EC 3.2.1.85); 6-phospho-beta-glucosidase (EC 3.2.1.86); strictosidine beta-glucosidase (EC 3.2.1.105); lactase (EC 3.2.1.108); amyg…
chr_1697	GT2	6.8e-13	0.732142857142857	GT	Glycosyl Transferases	cellulose synthase (EC 2.4.1.12); chitin synthase (EC 2.4.1.16); dolichyl-phosphate beta-D-mannosyltransferase (EC 2.4.1.83); dolichyl-phosphate beta-glucosyltransferase (EC 2.4.1.117); N-acetylglucosaminyltransferase (EC 2.4.1.-); N-acetylgalactosaminyltransferase (EC 2.4.1.-); hyaluronan synthase (EC 2.4.1.212); chitin oligosaccharide synthase (EC 2.4.1.-); beta-1,3-glucan synthase (EC 2.4.1.34…
chr_1722	GH20	2e-35	0.961424332344214	GH	Glycoside Hydrolases	beta-hexosaminidase (EC 3.2.1.52); lacto-N-biosidase (EC 3.2.1.140); beta-1,6-N-acetylglucosaminidase) (EC 3.2.1.-); beta-6-SO3-N-acetylglucosaminidase (EC 3.2.1.-)
chr_1724	GH38	8.2e-74	0.944237918215613	GH	Glycoside Hydrolases	alpha-mannosidase (EC 3.2.1.24) ; mannosyl-oligosaccharide alpha-1,3-1,6-mannosidase (EC 3.2.1.114); mannosyl-oligosaccharide alpha-1,3-mannosidase (EC 3.2.1.-)
chr_1725	GH125	1.5e-180	0.995024875621891	GH	Glycoside Hydrolases	exo-alpha-1,6-mannosidase (EC 3.2.1.-)
chr_1726	GH92	1e-141	0.979633401221996	GH	Glycoside Hydrolases	mannosyl-oligosaccharide alpha-1,2-mannosidase (EC 3.2.1.113); mannosyl-oligosaccharide alpha-1,3-mannosidase (EC 3.2.1.-);
chr_1727	GH85	6e-109	0.990476190476191	GH	Glycoside Hydrolases	endo-beta-N-acetylglucosaminidase (EC 3.2.1.96)
chr_1787	GT51	2.9e-63	0.988700564971751	GT	Glycosyl Transferases	murein polymerase (EC 2.4.1.129).
chr_1860	GH13	1.7e-51	0.94314381270903	GH	Glycoside Hydrolases	alpha-amylase (EC 3.2.1.1); pullulanase (EC 3.2.1.41); cyclomaltodextrin glucanotransferase (EC 2.4.1.19); cyclomaltodextrinase (EC 3.2.1.54); trehalose-6-phosphate hydrolase (EC 3.2.1.93); oligo-alpha-glucosidase (EC 3.2.1.10); maltogenic amylase (EC 3.2.1.133); neopullulanase (EC 3.2.1.135); alpha-glucosidase (EC 3.2.1.20); maltotetraose-forming alpha-amylase (EC 3.2.1.60); isoamylase (EC 3.2.1…
chr_1872	GH1	1.4e-141	0.990675990675991	GH	Glycoside Hydrolases	beta-glucosidase (EC 3.2.1.21); beta-galactosidase (EC 3.2.1.23); beta-mannosidase (EC 3.2.1.25); beta-glucuronidase (EC 3.2.1.31); beta-D-fucosidase (EC 3.2.1.38); phlorizin hydrolase (EC 3.2.1.62); exo-beta-1,4-glucanase (EC 3.2.1.74); 6-phospho-beta-galactosidase (EC 3.2.1.85); 6-phospho-beta-glucosidase (EC 3.2.1.86); strictosidine beta-glucosidase (EC 3.2.1.105); lactase (EC 3.2.1.108); amyg…
chr_1873	GH4	1e-68	0.994413407821229	GH	Glycoside Hydrolases	maltose-6-phosphate glucosidase (EC 3.2.1.122); alpha-glucosidase (EC 3.2.1.20); alpha-galactosidase (EC 3.2.1.22); 6-phospho-beta-glucosidase (EC 3.2.1.86); alpha-glucuronidase (EC 3.2.1.139).
chr_1895	CBM32	7.7e-15	0.911290322580645	CBM	Carbohydrate-Binding Modules	Binding to galactose and lactose has been demonstrated for the module of Micromonospora viridifaciens sialidase (PMID: 16239725). Binding to polygalacturonic acid has been shown for a Yersinia member (PMID: 17292916). Binding to LacNAc (beta-D-galactosyl-1,4-beta-D-N-acetylglucosamine) has been shown for an N-acetylglucosaminidase from Clostridium perfingens (PMID: 16990278).
chr_190	GH136	7.3e-184	0.991853360488798	GH	Glycoside Hydrolases
chr_1919	GH77	1.3e-164	0.993927125506073	GH	Glycoside Hydrolases	amylomaltase or 4-alpha-glucanotransferase (EC 2.4.1.25)
chr_1925	GH13_13	1.2e-41	0.483028720626632	GH	Glycoside Hydrolases
chr_1931	GT2	2.1e-27	0.988095238095238	GT	Glycosyl Transferases	cellulose synthase (EC 2.4.1.12); chitin synthase (EC 2.4.1.16); dolichyl-phosphate beta-D-mannosyltransferase (EC 2.4.1.83); dolichyl-phosphate beta-glucosyltransferase (EC 2.4.1.117); N-acetylglucosaminyltransferase (EC 2.4.1.-); N-acetylgalactosaminyltransferase (EC 2.4.1.-); hyaluronan synthase (EC 2.4.1.212); chitin oligosaccharide synthase (EC 2.4.1.-); beta-1,3-glucan synthase (EC 2.4.1.34…
chr_1932	GH3	8.2e-68	0.949074074074074	GH	Glycoside Hydrolases	beta-glucosidase (EC 3.2.1.21); xylan 1,4-beta-xylosidase (EC 3.2.1.37); beta-N-acetylhexosaminidase (EC 3.2.1.52); glucan 1,3-beta-glucosidase (EC 3.2.1.58); glucan 1,4-beta-glucosidase (EC 3.2.1.74); exo-1,3-1,4-glucanase (EC 3.2.1.-); alphalpha-L-arabinofuranosidase (EC 3.2.1.55).
chr_1934	GH3	7.4e-55	0.972222222222222	GH	Glycoside Hydrolases	beta-glucosidase (EC 3.2.1.21); xylan 1,4-beta-xylosidase (EC 3.2.1.37); beta-N-acetylhexosaminidase (EC 3.2.1.52); glucan 1,3-beta-glucosidase (EC 3.2.1.58); glucan 1,4-beta-glucosidase (EC 3.2.1.74); exo-1,3-1,4-glucanase (EC 3.2.1.-); alphalpha-L-arabinofuranosidase (EC 3.2.1.55).
chr_1938	AA3	1.1e-08	0.480582524271845	AA	Auxiliary Activities
chr_1954	CBM50	1.3e-13	0.9	CBM	Carbohydrate-Binding Modules	Modules of approx. 50 residues found attached to various enzymes from families GH18, GH19, GH23, GH24, GH25 and GH73, i.e. enzymes cleaving either chitin or peptidoglycan. Binding to chitopentaose demonstrated in the case of Pteris ryukyuensis chitinase A [Ohnuma T et al. (2008) J. Biol. Chem. 283:5178-87 (PMID: 18083709)]. CBM50 modules are also found in a multitude of other enzymes targeting th…
chr_202	GH109	2.2e-10	0.484126984126984	GH	Glycoside Hydrolases	alpha-N-acetylgalactosaminidase (EC 3.2.1.49)
chr_203	CBM50	2.7e-08	0.9	CBM	Carbohydrate-Binding Modules	Modules of approx. 50 residues found attached to various enzymes from families GH18, GH19, GH23, GH24, GH25 and GH73, i.e. enzymes cleaving either chitin or peptidoglycan. Binding to chitopentaose demonstrated in the case of Pteris ryukyuensis chitinase A [Ohnuma T et al. (2008) J. Biol. Chem. 283:5178-87 (PMID: 18083709)]. CBM50 modules are also found in a multitude of other enzymes targeting th…
chr_204	GH13_29	1.2e-177	0.997101449275362	GH	Glycoside Hydrolases
chr_289	CE1	1.1e-06	0.599118942731278	CE	Carbohydrate Esterases	acetyl xylan esterase (EC 3.1.1.72); cinnamoyl esterase (EC 3.1.1.-); feruloyl esterase (EC 3.1.1.73); carboxylesterase (EC 3.1.1.1); S-formylglutathione hydrolase (EC 3.1.2.12)
chr_290	CE10	3.6e-33	0.762463343108504	CE	Carbohydrate Esterases	arylesterase (EC 3.1.1.-); carboxyl esterase (EC 3.1.1.3); acetylcholinesterase (EC 3.1.1.7); cholinesterase (EC 3.1.1.8); sterol esterase (EC 3.1.1.13); brefeldin A esterase (EC 3.1.1.-).
chr_339	GH77	8.8e-164	0.987854251012146	GH	Glycoside Hydrolases	amylomaltase or 4-alpha-glucanotransferase (EC 2.4.1.25)
chr_340	GT35	4.7e-217	0.99406528189911	GT	Glycosyl Transferases	glycogen or starch phosphorylase (EC 2.4.1.1).
chr_356	GH23	5.4e-10	0.814814814814815	GH	Glycoside Hydrolases	lysozyme type G (EC 3.2.1.17); peptidoglycan lyase (EC 4.2.2.-) also known in the literature as peptidoglycan lytic transglycosylase
chr_373	GT51	7.4e-61	0.983050847457627	GT	Glycosyl Transferases	murein polymerase (EC 2.4.1.129).
chr_406	GH35	1.9e-119	0.986970684039088	GH	Glycoside Hydrolases	beta-galactosidase (EC 3.2.1.23); exo-beta-glucosaminidase (EC 3.2.1.165)
chr_433	GT28	1.5e-26	0.968152866242038	GT	Glycosyl Transferases	1,2-diacylglycerol 3-beta-galactosyltransferase (EC 2.4.1.46); 1,2-diacylglycerol 3-beta-glucosyltransferase (EC 2.4.1.157); UDP-GlcNAc: Und-PP-MurAc-pentapeptide beta-N-acetylglucosaminyltransferase (EC 2.4.1.227).
chr_473	GH25	6e-39	0.988700564971751	GH	Glycoside Hydrolases	lysozyme (EC 3.2.1.17)
chr_496	CE12	3e-11	0.752380952380952	CE	Carbohydrate Esterases	pectin acetylesterase (EC 3.1.1.-); rhamnogalacturonan acetylesterase (EC 3.1.1.-); acetyl xylan esterase (EC 3.1.1.72)
chr_516	GT4	1.4e-07	0.89375	GT	Glycosyl Transferases	sucrose synthase (EC 2.4.1.13); sucrose-phosphate synthase (EC 2.4.1.14); alpha-glucosyltransferase (EC 2.4.1.52); lipopolysaccharide N-acetylglucosaminyltransferase (EC 2.4.1.56); GDP-Man alpha-mannosyltransferase (EC 2.4.1.-); 1,2-diacylglycerol 3-glucosyltransferase (EC 2.4.1.157); diglucosyl diacylglycerol synthase (EC 2.4.1.208); digalactosyldiacylglycerol synthase (EC 2.4.1.141); trehalose …
chr_517	GT4	3.8e-32	0.95625	GT	Glycosyl Transferases	sucrose synthase (EC 2.4.1.13); sucrose-phosphate synthase (EC 2.4.1.14); alpha-glucosyltransferase (EC 2.4.1.52); lipopolysaccharide N-acetylglucosaminyltransferase (EC 2.4.1.56); GDP-Man alpha-mannosyltransferase (EC 2.4.1.-); 1,2-diacylglycerol 3-glucosyltransferase (EC 2.4.1.157); diglucosyl diacylglycerol synthase (EC 2.4.1.208); digalactosyldiacylglycerol synthase (EC 2.4.1.141); trehalose …
chr_518	GT2	4.3e-07	0.880952380952381	GT	Glycosyl Transferases	cellulose synthase (EC 2.4.1.12); chitin synthase (EC 2.4.1.16); dolichyl-phosphate beta-D-mannosyltransferase (EC 2.4.1.83); dolichyl-phosphate beta-glucosyltransferase (EC 2.4.1.117); N-acetylglucosaminyltransferase (EC 2.4.1.-); N-acetylgalactosaminyltransferase (EC 2.4.1.-); hyaluronan synthase (EC 2.4.1.212); chitin oligosaccharide synthase (EC 2.4.1.-); beta-1,3-glucan synthase (EC 2.4.1.34…
chr_520	GT2	1.7e-33	0.755952380952381	GT	Glycosyl Transferases	cellulose synthase (EC 2.4.1.12); chitin synthase (EC 2.4.1.16); dolichyl-phosphate beta-D-mannosyltransferase (EC 2.4.1.83); dolichyl-phosphate beta-glucosyltransferase (EC 2.4.1.117); N-acetylglucosaminyltransferase (EC 2.4.1.-); N-acetylgalactosaminyltransferase (EC 2.4.1.-); hyaluronan synthase (EC 2.4.1.212); chitin oligosaccharide synthase (EC 2.4.1.-); beta-1,3-glucan synthase (EC 2.4.1.34…
chr_521	GT2	4.2e-25	0.797619047619048	GT	Glycosyl Transferases	cellulose synthase (EC 2.4.1.12); chitin synthase (EC 2.4.1.16); dolichyl-phosphate beta-D-mannosyltransferase (EC 2.4.1.83); dolichyl-phosphate beta-glucosyltransferase (EC 2.4.1.117); N-acetylglucosaminyltransferase (EC 2.4.1.-); N-acetylgalactosaminyltransferase (EC 2.4.1.-); hyaluronan synthase (EC 2.4.1.212); chitin oligosaccharide synthase (EC 2.4.1.-); beta-1,3-glucan synthase (EC 2.4.1.34…
chr_532	CE3	6.7e-09	0.690721649484536	CE	Carbohydrate Esterases	acetyl xylan esterase (EC 3.1.1.72).
chr_575	GH20	1.3e-53	0.884272997032641	GH	Glycoside Hydrolases	beta-hexosaminidase (EC 3.2.1.52); lacto-N-biosidase (EC 3.2.1.140); beta-1,6-N-acetylglucosaminidase) (EC 3.2.1.-); beta-6-SO3-N-acetylglucosaminidase (EC 3.2.1.-)
chr_733	CE4	5e-26	0.930769230769231	CE	Carbohydrate Esterases	acetyl xylan esterase (EC 3.1.1.72); chitin deacetylase (EC 3.5.1.41); chitooligosaccharide deacetylase (EC 3.5.1.-); peptidoglycan GlcNAc deacetylase (EC 3.5.1.-); peptidoglycan N-acetylmuramic acid deacetylase (EC 3.5.1.-).
chr_782	GH23	1.7e-11	0.911111111111111	GH	Glycoside Hydrolases	lysozyme type G (EC 3.2.1.17); peptidoglycan lyase (EC 4.2.2.-) also known in the literature as peptidoglycan lytic transglycosylase
chr_823	CE1	1.1e-21	0.674008810572687	CE	Carbohydrate Esterases	acetyl xylan esterase (EC 3.1.1.72); cinnamoyl esterase (EC 3.1.1.-); feruloyl esterase (EC 3.1.1.73); carboxylesterase (EC 3.1.1.1); S-formylglutathione hydrolase (EC 3.1.2.12)
chr_824	CE1	1.8e-34	0.977973568281938	CE	Carbohydrate Esterases	acetyl xylan esterase (EC 3.1.1.72); cinnamoyl esterase (EC 3.1.1.-); feruloyl esterase (EC 3.1.1.73); carboxylesterase (EC 3.1.1.1); S-formylglutathione hydrolase (EC 3.1.2.12)
chr_847	GT2	2.8e-29	0.988095238095238	GT	Glycosyl Transferases	cellulose synthase (EC 2.4.1.12); chitin synthase (EC 2.4.1.16); dolichyl-phosphate beta-D-mannosyltransferase (EC 2.4.1.83); dolichyl-phosphate beta-glucosyltransferase (EC 2.4.1.117); N-acetylglucosaminyltransferase (EC 2.4.1.-); N-acetylgalactosaminyltransferase (EC 2.4.1.-); hyaluronan synthase (EC 2.4.1.212); chitin oligosaccharide synthase (EC 2.4.1.-); beta-1,3-glucan synthase (EC 2.4.1.34…
chr_856	GT5	1.1e-180	0.99364406779661	GT	Glycosyl Transferases	UDP-Glc: glycogen glucosyltransferase (EC 2.4.1.11); ADP-Glc: starch glucosyltransferase (EC 2.4.1.21); NDP-Glc: starch glucosyltransferase (EC 2.4.1.242); UDP-Glc: alpha-1,3-glucan synthase (EC 2.4.1.183) UDP-Glc: alpha-1,4-glucan synthase (EC 2.4.1.-)
chr_857	GH13_9	9.6e-113	0.993127147766323	GH	Glycoside Hydrolases
chr_872	GH1	2.1e-145	0.990675990675991	GH	Glycoside Hydrolases	beta-glucosidase (EC 3.2.1.21); beta-galactosidase (EC 3.2.1.23); beta-mannosidase (EC 3.2.1.25); beta-glucuronidase (EC 3.2.1.31); beta-D-fucosidase (EC 3.2.1.38); phlorizin hydrolase (EC 3.2.1.62); exo-beta-1,4-glucanase (EC 3.2.1.74); 6-phospho-beta-galactosidase (EC 3.2.1.85); 6-phospho-beta-glucosidase (EC 3.2.1.86); strictosidine beta-glucosidase (EC 3.2.1.105); lactase (EC 3.2.1.108); amyg…
chr_967	GH3	6.5e-45	0.976851851851852	GH	Glycoside Hydrolases	beta-glucosidase (EC 3.2.1.21); xylan 1,4-beta-xylosidase (EC 3.2.1.37); beta-N-acetylhexosaminidase (EC 3.2.1.52); glucan 1,3-beta-glucosidase (EC 3.2.1.58); glucan 1,4-beta-glucosidase (EC 3.2.1.74); exo-1,3-1,4-glucanase (EC 3.2.1.-); alphalpha-L-arabinofuranosidase (EC 3.2.1.55).
chr_968	GH3	6.6e-48	0.976851851851852	GH	Glycoside Hydrolases	beta-glucosidase (EC 3.2.1.21); xylan 1,4-beta-xylosidase (EC 3.2.1.37); beta-N-acetylhexosaminidase (EC 3.2.1.52); glucan 1,3-beta-glucosidase (EC 3.2.1.58); glucan 1,4-beta-glucosidase (EC 3.2.1.74); exo-1,3-1,4-glucanase (EC 3.2.1.-); alphalpha-L-arabinofuranosidase (EC 3.2.1.55).
chr_975	GH2	3.6e-95	0.613031914893617	GH	Glycoside Hydrolases	beta-galactosidase (EC 3.2.1.23) ; beta-mannosidase (EC 3.2.1.25); beta-glucuronidase (EC 3.2.1.31); mannosylglycoprotein endo-beta-mannosidase (EC 3.2.1.152); exo-beta-glucosaminidase (EC 3.2.1.165)
