# Supplementary material for: Analysis of Antimicrobial Resistance and Virulence Factors in Multidrug-Resistant Streptococcus suis Serotype 2 Isolates Using Whole-Genome Sequencing
Source: Microorganisms. 2025 Nov 7;13(11):2552. doi: 10.3390/microorganisms13112552 (PMC12654837; doi:10.3390/microorganisms13112552)
Supplement: Supplementary file 1 [file microorganisms-13-02552-s001.zip › Table. S3 Summary of the gene mutants on the S. Suis 2 ST01 chromosome using PHI.xls]

Query_name	Query_description	Query_length	Query_start	Query_end	Hit_name	Hit_description	Hit_length	Hit_start	Hit_end	Aln_length	Identity	Evalue
chr_8	6241-9735 + length=1164 aa	1164	3	1103	Q81J94	PHI:6483 Mfd 1396 Bacillus_cereus loss_of_pathogenicity	1176	4	1114	1116	48.4767025089606	0.0
chr_14	13092-13634 + length=180 aa	180	9	175	Q87BR6	PHI:2936 XhpT 2371 Xylella_fastidiosa reduced_virulence	185	16	185	172	26.1627906976744	8.48e-18
chr_15	13656-15629 + length=657 aa	657	188	409	I1RSI3	PHI:9222 FgPEX1_(FGSG_07104) 5518 Fusarium_graminearum reduced_virulence	1209	831	1055	228	40.3508771929825	5.20e-42
chr_16	15967-16437 + length=156 aa	156	4	155	B2IMI0	PHI:4700 comX2 1313 Streptococcus_pneumoniae unaffected_pathogenicity__reduced_virulence	159	3	154	152	46.0526315789474	1.08e-45
chr_21	26354-27322 + length=322 aa	322	5	316	Q5NH02	PHI:4732 FTT0673p/prsAp 263 Francisella_tularensis unaffected_pathogenicity	322	4	315	315	46.984126984127	2.44e-92
chr_27	31430-35158 + length=1242 aa	1242	189	914	D4HYF4	PHI:9320 purL 552 Erwinia_amylovora reduced_virulence	1294	179	941	831	23.826714801444	1.13e-22
chr_28	35161-36615 + length=484 aa	484	12	473	E0SL85	PHI:8573 purF_(Dda3937_02099) 204038 Dickeya_dadantii reduced_virulence	505	2	480	484	37.603305785124	3.35e-96
chr_29	36671-37693 + length=340 aa	340	7	333	I1RFM6	PHI:744 ADE5 5518 Fusarium_graminearum reduced_virulence	797	438	769	334	47.6047904191617	2.51e-94
chr_30	37690-38241 + length=183 aa	183	4	175	P08179	PHI:8652 purN 562 Escherichia_coli unaffected_pathogenicity__reduced_virulence	212	3	181	179	37.9888268156425	1.76e-39
chr_32	39924-41186 + length=420 aa	420	1	419	Q4UZD3	PHI:3942 XC_0509 339 Xanthomonas_campestris reduced_virulence	431	1	423	425	45.1764705882353	2.58e-115
chr_33	41212-41700 + length=162 aa	162	5	159	P0C017	PHI:14 ADE2 5207 Cryptococcus_neoformans reduced_virulence__loss_of_pathogenicity	582	414	566	155	53.5483870967742	5.14e-43
chr_34	41738-42766 + length=342 aa	342	1	339	P21264	PHI:501 ADE2 4932 Saccharomyces_cerevisiae reduced_virulence	571	17	374	362	33.4254143646409	2.88e-47
chr_37	44872-46164 + length=430 aa	430	1	430	Q2FFI7	PHI:7345 PurB 1280 Staphylococcus_aureus reduced_virulence	431	1	430	430	66.2790697674419	2.47e-210
chr_45	50507-52219 + length=570 aa	570	330	552	Q3Y5V5	PHI:1018__PHI:2042 ABC3 318829 Magnaporthe_oryzae loss_of_pathogenicity	1321	369	614	247	36.8421052631579	4.76e-37
chr_55	62555-64492 + length=645 aa	645	4	326	J9VQQ5	PHI:7208 mlh1 5207 Cryptococcus_neoformans unaffected_pathogenicity	772	32	369	338	38.1656804733728	2.97e-59
chr_59	67685-68836 + length=383 aa	383	1	382	P0A452	PHI:4702 recA 1313 Streptococcus_pneumoniae reduced_virulence	388	1	385	386	82.9015544041451	7.17e-220
chr_60	69072-69470 + length=132 aa	132	1	132	U2W9V3	PHI:7038 SpxA2 1314 Streptococcus_pyogenes increased_virulence_(hypervirulence)__reduced_virulence__unaffected_pathogenicity	132	1	132	132	81.0606060606061	2.61e-74
chr_61	69570-69836 + length=88 aa	88	1	88	Q8CZ89	PHI:3155 spr0175 1313 Streptococcus_pneumoniae reduced_virulence	88	1	88	88	81.8181818181818	5.66e-53
chr_63	70267-70587 + length=106 aa	106	15	105	Q8DRE1	PHI:3148 spr0177 1313 Streptococcus_pneumoniae lethal	101	11	101	91	84.6153846153846	1.02e-51
chr_65	71446-71712 + length=88 aa	88	10	87	B2IMI0	PHI:4700 comX2 1313 Streptococcus_pneumoniae unaffected_pathogenicity__reduced_virulence	159	49	129	81	37.037037037037	1.62e-09
chr_71	74032-74865 + length=277 aa	277	3	273	I1RCH5	PHI:1569 GzOB009 5518 Fusarium_graminearum lethal	372	55	360	309	42.7184466019417	3.71e-55
chr_87	82427-83737 + length=436 aa	436	3	433	Q8Y448	PHI:5257 secY 1639 Listeria_monocytogenes increased_virulence_(hypervirulence)	431	2	431	435	46.4367816091954	4.37e-126
chr_104	101575-102018 + length=147 aa	147	1	145	Q5XEA3	PHI:3487 AdcR 1314 Streptococcus_pyogenes reduced_virulence	147	1	145	145	50.3448275862069	4.36e-45
chr_105	102019-102723 + length=234 aa	234	4	173	Q8Z4H3	PHI:9461 iroC 28901 Salmonella_enterica reduced_virulence	1218	341	517	178	29.7752808988764	9.41e-12
chr_106	102836-103528 + length=230 aa	230	3	221	A0A0H3B439	PHI:5013 znuB 633 Yersinia_pseudotuberculosis reduced_virulence	261	36	253	223	30.4932735426009	3.81e-20
chr_113	110943-114515 + length=1190 aa	1190	10	1137	A3M1G3	PHI:7860 RpoB 470 Acinetobacter_baumannii reduced_virulence	1357	8	1356	1365	42.7838827838828	0.0
chr_119	120976-121818 + length=280 aa	280	4	279	B2IMM7	PHI:4707 cglB 1313 Streptococcus_pneumoniae unaffected_pathogenicity	347	69	344	276	63.0434782608696	4.06e-116
chr_138	134254-135876 + length=540 aa	540	1	523	P42375	PHI:3085 GroEL 837 Porphyromonas_gingivalis increased_virulence_(hypervirulence)	545	1	526	526	60.2661596958175	9.37e-209
chr_139	136108-136521 + length=137 aa	137	3	136	I1RZ39	PHI:1599 GzOB039 5518 Fusarium_graminearum unaffected_pathogenicity	182	54	177	135	56.2962962962963	1.04e-40
chr_142	140635-142626 + length=663 aa	663	37	663	Q8DNW9	PHI:6096 PepO 1313 Streptococcus_pneumoniae increased_virulence_(hypervirulence)	630	5	630	641	29.7971918876755	4.15e-90
chr_143	142993-144003 + length=336 aa	336	1	336	P0A038	PHI:6904 GAPDH 1280 Staphylococcus_aureus reduced_virulence	336	1	336	337	68.5459940652819	2.59e-160
chr_147	147256-148602 + length=448 aa	448	12	406	P0A1P6	PHI:7742 glnA 28901 Salmonella_enterica reduced_virulence	469	10	425	425	41.1764705882353	1.39e-87
chr_148	148825-150504 - length=559 aa	559	1	555	Q836D0	PHI:7056 rnjB 1351 Enterococcus_faecalis reduced_virulence	562	1	550	558	39.426523297491	4.81e-142
chr_153	153499-154335 - length=278 aa	278	46	274	Q87IK0	PHI:8742 QsvR_(VPA0606) 670 Vibrio_parahaemolyticus reduced_virulence	267	28	261	237	25.3164556962025	3.14e-08
chr_167	170632-172032 + length=466 aa	466	9	464	A0A0H2ZQ21	PHI:6501 BglA3 1313 Streptococcus_pneumoniae reduced_virulence	459	3	459	457	68.2713347921225	3.16e-241
chr_172	176694-177542 + length=282 aa	282	29	244	Q8MPM3	PHI:8028 Tkt 5665 Leishmania_mexicana loss_of_pathogenicity	671	25	251	229	34.061135371179	2.72e-32
chr_175	180460-180759 - length=99 aa	99	1	99	P67267	PHI:3159 spr1010 1313 Streptococcus_pneumoniae reduced_virulence	99	1	99	99	76.7676767676768	9.03e-46
chr_188	197258-198586 + length=442 aa	442	7	439	O50980	PHI:6529 chbC 139 Borreliella_burgdorferi unaffected_pathogenicity	440	6	438	442	35.2941176470588	3.49e-74
chr_193	206060-206842 + length=260 aa	260	24	228	A0A086IQC3	PHI:8968 proV 573 Klebsiella_pneumoniae reduced_virulence	400	39	250	214	40.1869158878505	5.87e-46
chr_195	208006-208815 + length=269 aa	269	40	268	Q9C1S8	PHI:206 CaNAG1 5476 Candida_albicans reduced_virulence	248	20	242	243	28.3950617283951	1.08e-15
chr_196	208977-209156 + length=59 aa	59	7	56	A0A0D5YKF1	PHI:8812 CopA_(ABUW_2707) 470 Acinetobacter_baumannii unaffected_pathogenicity__reduced_virulence	823	84	132	50	52	2.35e-11
chr_197	209305-210048 + length=247 aa	247	19	191	A0A0D5YKF1	PHI:8812 CopA_(ABUW_2707) 470 Acinetobacter_baumannii unaffected_pathogenicity__reduced_virulence	823	209	373	173	49.1329479768786	2.69e-42
chr_198	210105-211067 + length=320 aa	320	2	260	A0A0D5YKF1	PHI:8812 CopA_(ABUW_2707) 470 Acinetobacter_baumannii unaffected_pathogenicity__reduced_virulence	823	452	710	259	47.4903474903475	1.20e-71
chr_204	218227-219852 - length=541 aa	541	5	505	P9WQ19	PHI:6732 treS 1773 Mycobacterium_tuberculosis reduced_virulence__unaffected_pathogenicity	601	45	545	552	27.8985507246377	2.86e-51
chr_205	219933-221927 - length=664 aa	664	518	641	A8Z0F5	PHI:6308 glcA 1280 Staphylococcus_aureus reduced_virulence	681	537	662	126	49.2063492063492	1.71e-30
chr_211	227156-227470 + length=104 aa	104	1	100	P0A4L3	PHI:7258 TrxA 1639 Listeria_monocytogenes reduced_virulence	103	1	99	100	59	1.54e-39
chr_213	229307-230245 + length=312 aa	312	1	309	Q04LM6	PHI:3913 SpMsrAB2 1313 Streptococcus_pneumoniae reduced_virulence	311	1	308	309	60.8414239482201	9.18e-144
chr_217	235417-236049 + length=210 aa	210	1	209	A0A0H3JS81	PHI:6579 VraD 1280 Staphylococcus_aureus reduced_virulence	252	3	217	216	38.8888888888889	1.14e-45
chr_222	241122-242060 + length=312 aa	312	13	311	Q4D3W2	PHI:2575__PHI:2596 DHOD 5693 Trypanosoma_cruzi lethal	314	13	314	304	56.578947368421	6.38e-111
chr_227	246069-247052 - length=327 aa	327	38	238	Q8DPC2	PHI:6319 potA 1313 Streptococcus_pneumoniae reduced_virulence	385	23	221	201	28.8557213930348	2.56e-24
chr_235	253838-254638 - length=266 aa	266	32	254	P0AC26	PHI:3597 NirC 562 Escherichia_coli reduced_virulence	268	29	245	227	30.3964757709251	1.99e-16
chr_247	265314-266339 - length=341 aa	341	27	337	A5IYL7	PHI:6517 adhT 2110 Mycoplasma_agalactiae reduced_virulence	346	26	342	319	42.3197492163009	4.45e-76
chr_248	266792-269443 + length=883 aa	883	1	883	A0A116Q7Z1	PHI:8932 adhE 1307 Streptococcus_suis reduced_virulence	883	1	883	883	99.5469988674972	0.0
chr_249	269857-271341 + length=494 aa	494	5	430	N4VLC7	PHI:9476 CoTHR4_(Cob_04177) 5465 Colletotrichum_orbiculare reduced_virulence	553	27	491	475	36.2105263157895	1.29e-71
chr_250	271470-273230 + length=586 aa	586	344	556	P15031	PHI:8010 fecE 562 Escherichia_coli reduced_virulence	255	2	216	219	25.5707762557078	2.63e-11
chr_251	273238-274884 + length=548 aa	548	51	544	A0A086VCI7	PHI:6912 ybtP 562 Escherichia_coli reduced_virulence	570	28	526	503	27.2365805168986	2.60e-39
chr_259	283235-284950 - length=571 aa	571	77	565	Q3Y5V5	PHI:1018__PHI:2042 ABC3 318829 Magnaporthe_oryzae loss_of_pathogenicity	1321	815	1318	517	29.4003868471954	1.45e-52
chr_260	284973-286715 - length=580 aa	580	30	556	Q8Z4H3	PHI:9461 iroC 28901 Salmonella_enterica reduced_virulence	1218	40	567	533	30.7692307692308	1.12e-53
chr_267	293588-294724 + length=378 aa	378	1	376	P95830	PHI:6986 DnaJ 1313 Streptococcus_pneumoniae reduced_virulence	378	1	376	376	81.9148936170213	5.52e-218
chr_271	298376-299047 + length=223 aa	223	64	223	Q9K034	PHI:8622 ctp_(NMB0788) 487 Neisseria_meningitidis unaffected_pathogenicity	220	58	217	160	44.375	1.82e-40
chr_274	300041-301909 - length=622 aa	622	1	622	Q99Z27	PHI:7043 PmtA 1314 Streptococcus_pyogenes reduced_virulence	620	1	620	622	59.8070739549839	3.21e-254
chr_275	302072-302527 - length=151 aa	151	16	151	Q2G282	PHI:4991 PerR 1280 Staphylococcus_aureus reduced_virulence	148	13	147	136	40.4411764705882	5.58e-37
chr_283	307659-308660 + length=333 aa	333	26	330	A0A290WFC9	PHI:7708 VEDA_05198 27337 Verticillium_dahliae reduced_virulence__unaffected_pathogenicity__increased_virulence_(hypervirulence)	333	30	331	314	29.6178343949045	1.32e-32
chr_293	317528-318448 + length=306 aa	306	2	255	Q47723	PHI:8585 efaA 1351 Enterococcus_faecalis unaffected_pathogenicity__reduced_virulence	308	1	252	258	27.5193798449612	2.99e-16
chr_294	318482-321637 + length=1051 aa	1051	3	951	A0A0U0HH68	PHI:6430 PhtD 1313 Streptococcus_pneumoniae reduced_virulence	852	5	707	982	33.9103869653768	8.17e-125
chr_297	324743-325624 + length=293 aa	293	1	293	P99075	PHI:6903 FbaA 1280 Staphylococcus_aureus reduced_virulence	286	1	285	296	46.6216216216216	2.30e-84
chr_300	332168-334186 + length=672 aa	672	251	620	Q81J94	PHI:6483 Mfd 1396 Bacillus_cereus loss_of_pathogenicity	1176	621	988	379	39.0501319261214	5.86e-72
chr_306	338890-339678 + length=262 aa	262	1	262	A4VT78	PHI:6072 CodY 1307 Streptococcus_suis reduced_virulence	262	1	262	262	100	2.28e-184
chr_311	342176-343642 + length=488 aa	488	71	467	I1S2C4	PHI:5068 MCC 5518 Fusarium_graminearum reduced_virulence	1834	89	467	405	32.3456790123457	6.40e-41
chr_314	346610-347608 - length=332 aa	332	2	308	I3U3N8	PHI:4564 CcpA 1352 Enterococcus_faecium reduced_virulence	339	12	316	321	23.98753894081	9.05e-22
chr_315	347742-348914 + length=390 aa	390	4	384	P0A6T3	PHI:6269 galK 562 Escherichia_coli reduced_virulence	382	5	379	385	36.6233766233766	5.17e-73
chr_338	372806-374905 + length=699 aa	699	80	666	E0SMW9	PHI:8569 clpA_(Dda3937_02363) 204038 Dickeya_dadantii reduced_virulence	758	174	712	595	42.0168067226891	2.62e-151
chr_340	376643-378853 + length=736 aa	736	27	734	G4MW66	PHI:2062__PHI:3815 Gph1__GPH1 318829 Magnaporthe_oryzae unaffected_pathogenicity__loss_of_pathogenicity__reduced_virulence	888	132	880	756	34.9206349206349	1.92e-142
chr_343	380812-382980 + length=722 aa	722	11	700	A8Z0F5	PHI:6308 glcA 1280 Staphylococcus_aureus reduced_virulence	681	10	661	716	33.1005586592179	1.95e-105
chr_367	405935-406918 + length=327 aa	327	1	325	P67331	PHI:3154 spr0084 1313 Streptococcus_pneumoniae reduced_virulence	328	1	325	325	88.9230769230769	2.64e-225
chr_369	407605-409278 + length=557 aa	557	291	517	H7C7Q3	PHI:7820 oppD_(bb0334) 139 Borreliella_burgdorferi reduced_virulence	290	2	248	251	25.8964143426295	1.98e-19
chr_371	410268-410471 + length=67 aa	67	1	65	P0A355	PHI:7637 CspA 1639 Listeria_monocytogenes reduced_virulence	66	1	65	65	73.8461538461539	2.91e-32
chr_376	414733-415068 + length=111 aa	111	7	106	Q8Y614	PHI:5373 GpsB 1639 Listeria_monocytogenes reduced_virulence	113	11	109	100	41	8.07e-19
chr_380	418638-419120 - length=160 aa	160	7	157	Q836D3	PHI:4577 AI-2 1351 Enterococcus_faecalis increased_virulence_(hypervirulence)	152	4	150	152	51.3157894736842	1.22e-51
chr_381	419250-420863 + length=537 aa	537	160	537	Q2FZ08	PHI:2965__PHI:6427__PHI:8891 cvfA__rny 1280__1314 Staphylococcus_aureus__Streptococcus_pyogenes reduced_virulence	519	142	519	378	63.2275132275132	5.81e-162
chr_385	424697-425635 + length=312 aa	312	1	299	A6QGB6	PHI:3999 FMT 1280 Staphylococcus_aureus reduced_virulence	311	1	301	303	54.7854785478548	2.18e-108
chr_386	425670-426935 + length=421 aa	421	3	417	Q6D000	PHI:2694 rsmB 29471 Pectobacterium_atrosepticum loss_of_pathogenicity__reduced_virulence	429	17	426	434	29.4930875576037	7.40e-44
chr_388	427710-429704 + length=664 aa	664	1	644	R9RJ65	PHI:4155__PHI:8151 stk 1307 Streptococcus_suis reduced_virulence	664	1	644	644	100	0.0
chr_390	430817-431833 + length=338 aa	338	1	338	A0A0K2E3Q5	PHI:7985 vraS 1307 Streptococcus_suis reduced_virulence	338	1	338	338	100	1.15e-222
chr_391	431844-432446 + length=200 aa	200	1	200	A0A0Z9GQC2	PHI:7986 vraR 1307 Streptococcus_suis reduced_virulence	213	14	213	200	100	2.21e-136
chr_392	432496-433896 + length=466 aa	466	288	464	F5B5Y4	PHI:6206 BbCypC 176275 Beauveria_bassiana unaffected_pathogenicity	163	7	155	178	41.5730337078652	1.57e-35
chr_394	434295-435221 - length=308 aa	308	7	300	Q4X256	PHI:6556 mecA 746128 Aspergillus_fumigatus unaffected_pathogenicity__reduced_virulence	534	17	323	312	42.3076923076923	9.03e-64
chr_404	448597-449328 + length=243 aa	243	1	243	A4VTH4	PHI:5300 agaR2 1307 Streptococcus_suis reduced_virulence	251	9	251	243	100	5.27e-171
chr_405	449468-450178 - length=236 aa	236	1	236	A4VTH5	PHI:5301 agaR1 1307 Streptococcus_suis unaffected_pathogenicity	243	8	243	236	100	1.47e-171
chr_406	450385-452157 + length=590 aa	590	1	590	A4VTH6	PHI:4076 BgaC 1307 Streptococcus_suis unaffected_pathogenicity	590	1	590	590	100	0.0
chr_429	475638-480449 + length=1603 aa	1603	829	957	P0DJM0	PHI:9300__PHI:9365 inlA 1639 Listeria_monocytogenes reduced_virulence	800	526	654	135	28.8888888888889	1.19e-07
chr_432	483559-484902 + length=447 aa	447	11	446	Q9HVZ9	PHI:7631 murD 287 Pseudomonas_aeruginosa reduced_virulence__loss_of_pathogenicity	448	11	447	451	34.1463414634146	4.96e-59
chr_440	492173-492862 + length=229 aa	229	1	229	D5AGD5	PHI:8003 divIVA 1307 Streptococcus_suis reduced_virulence	229	1	229	229	100	6.77e-117
chr_445	497724-499952 - length=742 aa	742	111	715	E0SMW9	PHI:8569 clpA_(Dda3937_02363) 204038 Dickeya_dadantii reduced_virulence	758	168	720	606	42.5742574257426	1.15e-162
chr_447	500532-501221 + length=229 aa	229	47	223	Q9K034	PHI:8622 ctp_(NMB0788) 487 Neisseria_meningitidis unaffected_pathogenicity	220	49	216	177	35.0282485875706	7.50e-26
chr_448	501364-501948 + length=194 aa	194	1	193	Q9K033	PHI:8623 cab_(NMB0789) 487 Neisseria_meningitidis unaffected_pathogenicity	251	47	246	200	52.5	4.27e-68
chr_458	509365-510654 + length=429 aa	429	6	277	P56113	PHI:6964 hp0169 210 Helicobacter_pylori reduced_virulence	422	1	277	277	37.5451263537906	4.30e-54
chr_463	513243-514592 - length=449 aa	449	1	448	C4YR40	PHI:4904 Glr1 5476 Candida_albicans reduced_virulence	516	35	515	483	42.0289855072464	6.52e-120
chr_465	516064-516639 + length=191 aa	191	1	191	Q8ZQE4	PHI:3928 MacB 28901 Salmonella_enterica reduced_virulence	648	40	236	197	51.2690355329949	1.09e-58
chr_466	516640-517887 + length=415 aa	415	13	415	Q8ZQE4	PHI:3928 MacB 28901 Salmonella_enterica reduced_virulence	648	267	648	410	32.4390243902439	5.13e-40
chr_468	519665-521155 - length=496 aa	496	65	496	V6RRH2	PHI:1594 GzOB034 5518 Fusarium_graminearum unaffected_pathogenicity	610	128	582	458	43.0131004366812	3.27e-112
chr_473	524040-524873 - length=277 aa	277	62	276	Q97R47	PHI:3713 GHIP 1313 Streptococcus_pneumoniae unaffected_pathogenicity	266	52	266	215	59.5348837209302	4.20e-96
chr_476	525925-527139 + length=404 aa	404	19	394	P9WN99	PHI:7982 rodA 1773 Mycobacterium_tuberculosis unaffected_pathogenicity__reduced_virulence	469	87	448	384	27.34375	2.75e-28
chr_477	527160-529856 + length=898 aa	898	14	898	D4HUG1	PHI:9322 ppc 552 Erwinia_amylovora unaffected_pathogenicity	883	7	883	912	29.6052631578947	4.40e-109
chr_480	531782-532978 + length=398 aa	398	49	298	B2SI02	PHI:1139 raxQ 347 Xanthomonas_oryzae increased_virulence_(hypervirulence)	598	42	289	260	29.2307692307692	1.27e-18
chr_489	540935-541624 - length=229 aa	229	1	211	Q7MVN8	PHI:9164 PG_RS04465_(PG1010) 837 Porphyromonas_gingivalis reduced_virulence	275	1	214	219	28.7671232876712	8.93e-23
chr_492	545358-546368 + length=336 aa	336	1	302	D4HUC7	PHI:9309 pfkA 552 Erwinia_amylovora reduced_virulence	320	2	302	302	55.2980132450331	7.00e-108
chr_493	546435-547940 + length=501 aa	501	3	497	Q66A26	PHI:3134 pykF 633 Yersinia_pseudotuberculosis reduced_virulence	470	2	467	496	42.1370967741936	1.76e-122
chr_498	554437-556248 + length=603 aa	603	1	603	D4I4L2	PHI:9308 glmS 552 Erwinia_amylovora reduced_virulence	609	1	609	615	37.8861788617886	6.58e-131
chr_499	556400-557041 + length=213 aa	213	45	212	Q9K034	PHI:8622 ctp_(NMB0788) 487 Neisseria_meningitidis unaffected_pathogenicity	220	49	217	169	42.0118343195266	2.74e-33
chr_500	557051-557683 + length=210 aa	210	1	207	Q9K033	PHI:8623 cab_(NMB0789) 487 Neisseria_meningitidis unaffected_pathogenicity	251	1	217	218	40.3669724770642	4.36e-51
chr_509	568432-569691 - length=419 aa	419	1	410	E9NQ06	PHI:8043 GntR 1307 Streptococcus_suis increased_virulence_(hypervirulence)	418	1	410	410	98.2926829268293	3.96e-298
chr_512	572116-572805 + length=229 aa	229	1	229	G8DU30	PHI:5243 cps14B 1307 Streptococcus_suis loss_of_pathogenicity	229	1	229	229	96.943231441048	3.30e-147
chr_513	572815-573492 + length=225 aa	225	19	219	A8YPQ5	PHI:7004 CapB2 1280 Staphylococcus_aureus reduced_virulence	230	23	226	205	38.0487804878049	3.45e-37
chr_515	574287-575666 + length=459 aa	459	1	407	A4VTU5	PHI:6138 cps2E 1307 Streptococcus_suis reduced_virulence	412	1	407	407	99.7542997542998	4.38e-288
chr_517	576874-578031 + length=385 aa	385	1	385	Q9X4V1	PHI:6139 cps2G 1307 Streptococcus_suis reduced_virulence	385	1	385	385	99.2207792207792	3.80e-279
chr_519	579858-581057 + length=399 aa	399	259	399	C6GKH4	PHI:4132 cps2I 1307 Streptococcus_suis lethal	141	1	141	141	100	2.17e-93
chr_520	581196-582194 + length=332 aa	332	1	332	A4VTV0	PHI:4130__PHI:6140 cps2J 1307 Streptococcus_suis lethal__reduced_virulence	332	1	332	332	100	1.41e-245
chr_521	582295-583191 + length=298 aa	298	1	75	A4VTV0	PHI:4130__PHI:6140 cps2J 1307 Streptococcus_suis lethal__reduced_virulence	332	37	111	75	41.3333333333333	2.81e-17
chr_527	585061-586005 + length=314 aa	314	1	314	Q2MZ74	PHI:6141 cps2L 1307 Streptococcus_suis reduced_virulence	314	1	314	314	100	2.47e-230
chr_528	586014-587420 + length=468 aa	468	1	468	M3V795	PHI:4133 cps2O 1307 Streptococcus_suis lethal	468	1	468	468	100	0.0
chr_529	587943-588959 + length=338 aa	338	3	324	A0A3Q0L2L4	PHI:8517 nab2_(VV1_0808) 672 Vibrio_vulnificus reduced_virulence	333	6	328	324	46.2962962962963	1.61e-102
chr_536	593691-594152 + length=153 aa	153	4	137	I1RX98	PHI:1521 GzHOMEL025 5518 Fusarium_graminearum lethal	313	145	266	139	27.3381294964029	6.57e-08
chr_550	604819-606144 + length=441 aa	441	124	354	J7M8M0	PHI:8563 lytR_(M5005_Spy_1474) 1314 Streptococcus_pyogenes unaffected_pathogenicity	424	11	234	246	28.0487804878049	2.81e-13
chr_557	611077-611538 + length=153 aa	153	4	137	I1RX98	PHI:1521 GzHOMEL025 5518 Fusarium_graminearum lethal	313	145	266	139	27.3381294964029	6.57e-08
chr_560	613287-614633 + length=448 aa	448	17	448	I1RX22	PHI:1595 GzOB035 5518 Fusarium_graminearum unaffected_pathogenicity	563	139	563	442	31.9004524886878	4.04e-57
chr_565	617566-618453 + length=295 aa	295	8	286	Q4UX47	PHI:7824 HpaP_(XC_1307) 339 Xanthomonas_campestris reduced_virulence	282	1	282	286	39.1608391608392	4.35e-59
chr_569	621580-622809 + length=409 aa	409	5	409	P0C0B3	PHI:8635 arcA/sagp 1314 Streptococcus_pyogenes reduced_virulence	411	6	411	406	90.3940886699507	2.04e-266
chr_571	623268-624281 + length=337 aa	337	1	337	P65607	PHI:3474 arcB 1313 Streptococcus_pneumoniae reduced_virulence	338	1	338	338	91.1242603550296	3.45e-226
chr_572	624399-625346 + length=315 aa	315	1	315	Q97NA2	PHI:3475 arcC 1313 Streptococcus_pneumoniae reduced_virulence	315	1	315	315	87.6190476190476	3.90e-191
chr_573	625689-627191 + length=500 aa	500	1	500	Q4R0Z0	PHI:3140 ArcD 1307 Streptococcus_suis reduced_virulence	500	1	500	500	100	0.0
chr_574	627310-628650 + length=446 aa	446	17	444	Q97NA0	PHI:3477 arcT 1313 Streptococcus_pneumoniae reduced_virulence	443	16	442	428	66.3551401869159	6.65e-208
chr_579	635466-636170 + length=234 aa	234	1	230	Q04802	PHI:221 NAG1 5476 Candida_albicans reduced_virulence	248	1	242	242	36.7768595041322	1.07e-39
chr_584	639530-641065 + length=511 aa	511	1	509	Q99ZA6	PHI:8561 dltA_(M5005_Spy_1073) 1314 Streptococcus_pyogenes reduced_virulence	512	1	510	510	68.2352941176471	2.95e-252
chr_591	646945-647424 + length=159 aa	159	3	159	Q59WW7	PHI:4936 gpx31 5476 Candida_albicans unaffected_pathogenicity	161	4	161	158	46.8354430379747	2.74e-47
chr_592	647443-648444 - length=333 aa	333	13	332	Q66FJ9	PHI:7908 hmuU 633 Yersinia_pseudotuberculosis unaffected_pathogenicity	334	13	328	321	32.398753894081	1.20e-44
chr_593	648441-649466 - length=341 aa	341	35	340	Q66FJ9	PHI:7908 hmuU 633 Yersinia_pseudotuberculosis unaffected_pathogenicity	334	25	330	313	35.1437699680511	8.03e-44
chr_595	650422-651207 - length=261 aa	261	3	243	P15031	PHI:8010 fecE 562 Escherichia_coli reduced_virulence	255	2	241	241	42.7385892116183	8.29e-69
chr_608	662761-663624 + length=287 aa	287	16	286	A0A0H3JLK2	PHI:4960 rsmI 1280 Staphylococcus_aureus reduced_virulence	279	4	278	275	45.8181818181818	1.15e-70
chr_613	667542-667823 + length=93 aa	93	1	87	Q8Y4L1	PHI:6968 spxA2 1639 Listeria_monocytogenes unaffected_pathogenicity	117	25	110	87	55.1724137931034	3.31e-29
chr_617	671730-673118 + length=462 aa	462	12	460	A0A0H2XHD4	PHI:6628 bcaP 1280 Staphylococcus_aureus unaffected_pathogenicity__reduced_virulence	482	20	471	456	36.8421052631579	9.38e-86
chr_628	683711-685429 - length=572 aa	572	1	571	B5TQV9	PHI:3325 PGM 1348 Streptococcus_parauberis reduced_virulence	572	1	571	571	83.0122591943958	0.0
chr_635	690452-691768 + length=438 aa	438	1	432	C4YR40	PHI:4904 Glr1 5476 Candida_albicans reduced_virulence	516	35	512	484	25.2066115702479	1.95e-35
chr_651	705837-706142 + length=101 aa	101	1	100	Q8E1M5	PHI:8620 cel-EIIB_(SAG0329) 1311 Streptococcus_agalactiae reduced_virulence	106	1	100	100	75	3.11e-48
chr_652	706155-707456 + length=433 aa	433	22	422	O50980	PHI:6529 chbC 139 Borreliella_burgdorferi unaffected_pathogenicity	440	24	432	424	33.7264150943396	7.13e-66
chr_660	715561-716913 + length=450 aa	450	1	432	Q3Y1R2	PHI:5192 HMPREF0351_12112_(WxL_locusA) 1352 Enterococcus_faecium reduced_virulence	454	1	437	442	29.185520361991	2.23e-47
chr_663	720186-722015 + length=609 aa	609	5	555	Q8CWG4	PHI:3272 glpD 632 Yersinia_pestis unaffected_pathogenicity	532	14	499	564	29.2553191489362	2.75e-49
chr_670	726943-728310 + length=455 aa	455	3	451	Q3Y1R2	PHI:5192 HMPREF0351_12112_(WxL_locusA) 1352 Enterococcus_faecium reduced_virulence	454	2	437	454	26.6519823788546	1.52e-39
chr_680	737585-738439 + length=284 aa	284	4	236	Q8DPC2	PHI:6319 potA 1313 Streptococcus_pneumoniae reduced_virulence	385	6	229	234	29.4871794871795	2.45e-27
chr_681	738436-739233 + length=265 aa	265	16	225	Q57EK6	PHI:7603 rfbE 235 Brucella_abortus unaffected_pathogenicity__reduced_virulence	252	45	242	213	28.6384976525822	1.07e-15
chr_688	745442-746185 - length=247 aa	247	7	219	A0A086IQC3	PHI:8968 proV 573 Klebsiella_pneumoniae reduced_virulence	400	34	252	219	31.0502283105023	1.24e-29
chr_703	763826-766243 + length=805 aa	805	8	687	Q75WC5	PHI:824__PHI:6838 GyrA__gyrA 337 Burkholderia_glumae chemistry_target:_sensitivity_to_chemical__chemistry_target:_resistance_to_chemical__reduced_virulence__loss_of_pathogenicity	869	24	747	733	34.924965893588	2.63e-140
chr_705	767034-768056 + length=340 aa	340	30	330	I1RYQ4	PHI:9360 Fgbat1/2_(FGSG_09512) 5518 Fusarium_graminearum unaffected_pathogenicity	408	86	401	318	33.3333333333333	3.55e-45
chr_707	768959-770164 + length=401 aa	401	279	348	Q9HV59	PHI:6080 pnp 287 Pseudomonas_aeruginosa reduced_virulence	701	623	691	70	58.5714285714286	1.99e-15
chr_713	774835-776160 + length=441 aa	441	2	426	A0A0H2WXT5	PHI:6629 brnQ1 1280 Staphylococcus_aureus unaffected_pathogenicity__reduced_virulence	451	8	436	434	35.7142857142857	1.22e-81
chr_717	777438-778352 + length=304 aa	304	1	300	Q97R98	PHI:3684 SP_0927 1313 Streptococcus_pneumoniae reduced_virulence	302	1	300	300	73	6.70e-156
chr_722	780999-781520 + length=173 aa	173	1	173	P65946	PHI:8614 pyrR_(SP_1278) 1313 Streptococcus_pneumoniae loss_of_pathogenicity__unaffected_pathogenicity__reduced_virulence	173	1	173	173	79.1907514450867	1.18e-92
chr_724	782768-783826 + length=352 aa	352	1	349	E0SH08	PHI:8577 carA_(Dda3937_01390) 204038 Dickeya_dadantii reduced_virulence	381	9	378	371	43.6657681940701	7.89e-100
chr_731	789872-791608 + length=578 aa	578	4	573	Q4Q4W3	PHI:5554 LmABCB3 5664 Leishmania_major reduced_virulence	704	90	680	606	28.7128712871287	4.91e-56
chr_732	791617-793386 + length=589 aa	589	94	589	Q8Z4H3	PHI:9461 iroC 28901 Salmonella_enterica reduced_virulence	1218	713	1210	500	30.8	4.26e-69
chr_737	797803-798957 + length=384 aa	384	1	383	Q8DPC2	PHI:6319 potA 1313 Streptococcus_pneumoniae reduced_virulence	385	1	383	383	91.3838120104439	3.83e-249
chr_738	799016-799741 + length=241 aa	241	1	241	A0A0B7LYL4	PHI:6320 potB 1313 Streptococcus_pneumoniae reduced_virulence	268	27	267	241	79.253112033195	3.43e-136
chr_739	799741-800511 + length=256 aa	256	1	254	Q8DPC4	PHI:6321 potC 1313 Streptococcus_pneumoniae reduced_virulence	257	1	254	254	81.8897637795276	1.09e-138
chr_740	800511-801581 + length=356 aa	356	1	356	A0A0B7MDN1	PHI:6322 potD 1313 Streptococcus_pneumoniae reduced_virulence	356	1	356	356	66.8539325842697	1.17e-180
chr_741	801695-803233 + length=512 aa	512	83	429	Q874K8	PHI:286 CLC-A 5207 Cryptococcus_neoformans reduced_virulence	864	192	573	396	26.010101010101	2.85e-16
chr_743	804067-808824 + length=1585 aa	1585	147	1073	P15926	PHI:7312 ScpA 1314 Streptococcus_pyogenes unaffected_pathogenicity	1167	104	1028	968	36.7768595041322	7.00e-163
chr_746	810864-811847 + length=327 aa	327	72	260	E0SN64	PHI:8579 guaB_(Dda3937_00004) 204038 Dickeya_dadantii reduced_virulence	487	201	390	192	39.5833333333333	2.35e-34
chr_752	815784-816533 + length=249 aa	249	15	249	Q1J773	PHI:6503 fruR 1314 Streptococcus_pyogenes unaffected_pathogenicity	237	3	237	235	60.8510638297872	1.64e-91
chr_753	816530-817441 + length=303 aa	303	1	301	J7M380	PHI:6504 fruB 1314 Streptococcus_pyogenes unaffected_pathogenicity	303	1	301	301	74.4186046511628	4.69e-163
chr_754	817438-819393 + length=651 aa	651	7	651	O51369	PHI:6524 fruA1 139 Borreliella_burgdorferi unaffected_pathogenicity	625	6	620	656	33.0792682926829	1.10e-88
chr_759	822825-824561 + length=578 aa	578	270	450	Q8DPC2	PHI:6319 potA 1313 Streptococcus_pneumoniae reduced_virulence	385	3	198	201	25.8706467661692	3.94e-12
chr_767	828558-829784 + length=408 aa	408	8	408	A6QHK8	PHI:3004 ClpX 1280 Staphylococcus_aureus reduced_virulence	420	9	408	401	65.0872817955112	1.59e-188
chr_769	830450-830863 + length=137 aa	137	1	135	Q59636	PHI:6438 Ndk 287 Pseudomonas_aeruginosa increased_virulence_(hypervirulence)	143	3	133	135	42.962962962963	5.77e-32
chr_776	836843-837922 + length=359 aa	359	1	358	Q1JLQ2	PHI:4652 MntE 1314 Streptococcus_pyogenes unaffected_pathogenicity	359	1	358	358	89.9441340782123	2.99e-224
chr_780	839802-841061 + length=419 aa	419	1	416	C5BEV2	PHI:2962 glyA 67780 Edwardsiella_ictaluri reduced_virulence	417	1	416	418	57.4162679425837	2.44e-163
chr_782	842036-842635 + length=199 aa	199	2	199	Q8DPY9	PHI:3156 spr0930 1313 Streptococcus_pneumoniae reduced_virulence	204	3	200	198	64.1414141414141	7.28e-89
chr_783	842736-843494 + length=252 aa	252	6	238	Q8Y0J2	PHI:5271 fabG1 305 Ralstonia_solanacearum lethal	249	11	240	239	30.1255230125523	3.63e-20
chr_801	860812-862362 - length=516 aa	516	9	515	J9VUY6	PHI:6871 gua1 5207 Cryptococcus_neoformans loss_of_pathogenicity	544	13	543	535	47.6635514018692	1.45e-160
chr_802	862638-863336 + length=232 aa	232	2	229	A4VTH4	PHI:5300 agaR2 1307 Streptococcus_suis reduced_virulence	251	16	245	231	26.8398268398268	6.52e-21
chr_811	870547-872055 - length=502 aa	502	43	469	Q8PGN7	PHI:6722 xanA 346 Xanthomonas_citri reduced_virulence	450	25	429	436	27.7522935779816	1.35e-33
chr_812	872131-873072 - length=313 aa	313	99	310	Q2G2U1	PHI:4224__PHI:4655__PHI:4683__PHI:8075__PHI:8781 SaeS__saeS 1280 Staphylococcus_aureus reduced_virulence__loss_of_pathogenicity__unaffected_pathogenicity	351	111	343	238	24.7899159663866	5.78e-14
chr_813	873069-873734 - length=221 aa	221	5	221	A0A0E0UWL3	PHI:9214 virR 1639 Listeria_monocytogenes reduced_virulence__unaffected_pathogenicity	225	3	225	223	39.9103139013453	2.25e-56
chr_816	876328-877080 - length=250 aa	250	2	249	A0A0H3JS81	PHI:6579 VraD 1280 Staphylococcus_aureus reduced_virulence	252	3	247	249	46.5863453815261	1.86e-74
chr_829	887581-887946 - length=121 aa	121	3	121	P9WHE3	PHI:7583 Rv0652_(rplL) 1773 Mycobacterium_tuberculosis increased_virulence_(hypervirulence)	130	4	130	128	54.6875	1.93e-28
chr_833	892170-892727 - length=185 aa	185	44	182	D3QJB2	PHI:3526 lacA 28901 Salmonella_enterica reduced_virulence	203	47	185	139	50.3597122302158	5.75e-42
chr_834	892738-892977 - length=79 aa	79	4	78	O07434	PHI:4070 RicR 1773 Mycobacterium_tuberculosis reduced_virulence	96	17	92	76	40.7894736842105	2.63e-13
chr_836	893425-895083 + length=552 aa	552	1	415	Q3Y1R2	PHI:5192 HMPREF0351_12112_(WxL_locusA) 1352 Enterococcus_faecium reduced_virulence	454	1	412	429	26.5734265734266	5.99e-29
chr_847	904627-905553 - length=308 aa	308	1	93	B5Y383	PHI:3448 pgaC 573 Klebsiella_pneumoniae reduced_virulence	442	76	165	96	37.5	5.85e-13
chr_853	909549-910460 + length=303 aa	303	1	301	Q97RW0	PHI:3683 SP_0676 1313 Streptococcus_pneumoniae reduced_virulence	322	21	321	301	82.3920265780731	1.94e-178
chr_854	910624-911751 + length=375 aa	375	6	304	P9WN43	PHI:6731 glgC 1773 Mycobacterium_tuberculosis reduced_virulence	404	7	321	319	35.7366771159875	2.04e-58
chr_857	914406-916244 + length=612 aa	612	205	407	A0A0D2YC96	PHI:4725 gbe1 5507 Fusarium_oxysporum unaffected_pathogenicity	528	70	307	239	30.9623430962343	1.86e-27
chr_866	931707-932447 + length=246 aa	246	6	243	Q9K033	PHI:8623 cab_(NMB0789) 487 Neisseria_meningitidis unaffected_pathogenicity	251	2	246	245	48.5714285714286	1.94e-80
chr_869	935104-936384 - length=426 aa	426	7	425	W7MS09	PHI:3385 FVEG_12529 117187 Fusarium_verticillioides unaffected_pathogenicity	433	9	429	421	53.2066508313539	1.37e-148
chr_872	939097-940503 - length=468 aa	468	6	463	A0A0H2ZQ21	PHI:6501 BglA3 1313 Streptococcus_pneumoniae reduced_virulence	459	5	455	475	36	3.70e-80
chr_873	940748-942427 - length=559 aa	559	13	421	O50980	PHI:6529 chbC 139 Borreliella_burgdorferi unaffected_pathogenicity	440	13	439	436	31.651376146789	1.31e-61
chr_874	942427-942744 - length=105 aa	105	4	101	O50981	PHI:6528 chbA 139 Borreliella_burgdorferi unaffected_pathogenicity	115	10	108	99	30.3030303030303	6.77e-10
chr_881	946889-947656 - length=255 aa	255	14	230	Q1J773	PHI:6503 fruR 1314 Streptococcus_pyogenes unaffected_pathogenicity	237	4	216	217	32.7188940092166	1.00e-36
chr_890	954671-956356 - length=561 aa	561	62	552	Q3Y5V5	PHI:1018__PHI:2042 ABC3 318829 Magnaporthe_oryzae loss_of_pathogenicity	1321	813	1317	516	30.0387596899225	5.95e-54
chr_891	956400-958139 - length=579 aa	579	335	568	Q3Y5V5	PHI:1018__PHI:2042 ABC3 318829 Magnaporthe_oryzae loss_of_pathogenicity	1321	1080	1317	240	32.9166666666667	1.81e-31
chr_892	958141-959115 - length=324 aa	324	15	320	D3VPS7	PHI:6516 eutD 2110 Mycoplasma_agalactiae reduced_virulence	318	16	314	307	38.1107491856677	8.79e-64
chr_897	962297-963274 + length=325 aa	325	9	317	Q5NH02	PHI:4732 FTT0673p/prsAp 263 Francisella_tularensis unaffected_pathogenicity	322	4	316	314	41.7197452229299	2.84e-78
chr_901	965086-965724 + length=212 aa	212	8	212	Q18CR5	PHI:9140 Rex 1496 Clostridioides_difficile reduced_virulence	210	6	209	206	34.9514563106796	1.68e-35
chr_903	966417-967097 - length=226 aa	226	1	225	B2IQ18	PHI:4701 radC 1313 Streptococcus_pneumoniae reduced_virulence	231	6	230	225	57.7777777777778	8.98e-84
chr_905	967966-970410 - length=814 aa	814	4	798	Q75WC5	PHI:824__PHI:6838 GyrA__gyrA 337 Burkholderia_glumae chemistry_target:_sensitivity_to_chemical__chemistry_target:_resistance_to_chemical__reduced_virulence__loss_of_pathogenicity	869	6	843	840	44.4047619047619	7.49e-240
chr_906	970599-971582 + length=327 aa	327	5	320	Q839C1	PHI:4139 ldh-1 1351 Enterococcus_faecalis unaffected_pathogenicity__reduced_virulence	327	8	322	316	71.8354430379747	7.70e-167
chr_910	974320-975855 - length=511 aa	511	3	223	Q8DPC2	PHI:6319 potA 1313 Streptococcus_pneumoniae reduced_virulence	385	2	219	225	26.6666666666667	6.91e-19
chr_919	983045-984400 - length=451 aa	451	230	450	Q2G2U4	PHI:7739 walK 1280 Staphylococcus_aureus reduced_virulence	608	374	597	230	32.1739130434783	1.76e-26
chr_920	984417-985088 - length=223 aa	223	1	222	P0A4H7	PHI:7680 CiaR 1313 Streptococcus_pneumoniae reduced_virulence	224	1	222	222	89.1891891891892	2.32e-142
chr_923	986480-987238 - length=252 aa	252	3	252	Q2FYQ0	PHI:9450 PstB 1280 Staphylococcus_aureus unaffected_pathogenicity	283	34	283	250	55.6	4.33e-103
chr_924	987250-988053 - length=267 aa	267	18	267	Q2FYQ0	PHI:9450 PstB 1280 Staphylococcus_aureus unaffected_pathogenicity	283	34	283	250	54.4	9.51e-99
chr_925	988078-988941 - length=287 aa	287	48	207	P9WG11	PHI:3635 Rv0930 1773 Mycobacterium_tuberculosis unaffected_pathogenicity	308	83	241	160	34.375	1.50e-23
chr_928	990882-992183 - length=433 aa	433	66	278	Q6D000	PHI:2694 rsmB 29471 Pectobacterium_atrosepticum loss_of_pathogenicity__reduced_virulence	429	221	425	214	31.3084112149533	6.98e-21
chr_929	992183-992830 - length=215 aa	215	2	199	Q02RX2	PHI:3915 SuhB 287 Pseudomonas_aeruginosa loss_of_pathogenicity	271	40	247	208	28.3653846153846	3.09e-19
chr_931	993224-993649 - length=141 aa	141	9	140	U2UML5	PHI:7037 SpxA1 1314 Streptococcus_pyogenes reduced_virulence	134	1	132	132	75.7575757575758	2.12e-69
chr_953	1009505-1010743 + length=412 aa	412	1	412	A0A0H3MZ24	PHI:7249 mntE 1307 Streptococcus_suis reduced_virulence	412	1	412	412	100	1.47e-292
chr_978	1036051-1036890 - length=279 aa	279	7	279	P0A3S3	PHI:3705 endA 1313 Streptococcus_pneumoniae reduced_virulence	274	3	274	273	63.3699633699634	7.46e-121
chr_980	1037104-1038387 - length=427 aa	427	1	422	Q9HVW7	PHI:7630 murA 287 Pseudomonas_aeruginosa reduced_virulence__unaffected_pathogenicity	421	1	421	424	51.1792452830189	4.90e-136
chr_984	1040547-1041425 - length=292 aa	292	4	292	A8YY71	PHI:8019 atpG 1280 Staphylococcus_aureus reduced_virulence	288	3	288	289	44.636678200692	5.21e-78
chr_985	1041437-1042939 - length=500 aa	500	81	438	D0ZDL7	PHI:4613 esaN 636 Edwardsiella_tarda increased_virulence_(hypervirulence)	438	80	432	361	30.1939058171745	1.48e-36
chr_988	1044019-1044735 - length=238 aa	238	48	230	A0A0F6B941	PHI:9436 atpB 28901 Salmonella_enterica reduced_virulence	271	70	265	201	26.3681592039801	1.67e-10
chr_991	1046163-1048058 - length=631 aa	631	1	631	A3M2U3	PHI:7809 adeN 470 Acinetobacter_baumannii increased_virulence_(hypervirulence)	678	27	669	645	43.5658914728682	1.13e-158
chr_998	1053132-1054406 - length=424 aa	424	222	422	O52908	PHI:8627 flhF 197 Campylobacter_jejuni reduced_virulence	484	284	476	204	25.9803921568627	9.66e-18
chr_1001	1056016-1059549 - length=1177 aa	1177	1	1173	Q9I3I6	PHI:7016 smc 287 Pseudomonas_aeruginosa reduced_virulence	1162	1	1155	1280	26.5625	2.67e-65
chr_1002	1059552-1060238 - length=228 aa	228	7	225	Q56056	PHI:3724 RNase_III 28901 Salmonella_enterica reduced_virulence	226	8	221	225	39.1111111111111	7.02e-40
chr_1008	1067373-1069106 - length=577 aa	577	1	577	Q99Z66	PHI:8022 ptsI 1314 Streptococcus_pyogenes increased_virulence_(hypervirulence)	577	1	577	577	92.2010398613518	0.0
chr_1010	1069530-1070711 - length=393 aa	393	20	389	W9BCN0	PHI:8963 leuB 573 Klebsiella_pneumoniae reduced_virulence	363	7	355	384	29.1666666666667	2.40e-25
chr_1012	1071829-1074498 - length=889 aa	889	75	570	J9VIU5	PHI:6480 LYS4 5207 Cryptococcus_neoformans reduced_virulence	728	57	487	526	25.4752851711027	4.44e-25
chr_1017	1078958-1079959 - length=333 aa	333	3	332	I3U3N8	PHI:4564 CcpA 1352 Enterococcus_faecium reduced_virulence	339	10	338	335	24.1791044776119	9.19e-22
chr_1020	1082988-1083689 - length=233 aa	233	2	221	Q53591	PHI:3461 hylB 1311 Streptococcus_agalactiae reduced_virulence	984	606	843	239	43.5146443514644	7.64e-61
chr_1021	1083757-1084248 - length=163 aa	163	1	154	Q53591	PHI:3461 hylB 1311 Streptococcus_agalactiae reduced_virulence	984	419	572	154	50	4.22e-50
chr_1022	1084245-1085813 - length=522 aa	522	112	514	Q53591	PHI:3461 hylB 1311 Streptococcus_agalactiae reduced_virulence	984	12	411	409	31.7848410757946	1.72e-61
chr_1032	1092617-1093432 - length=271 aa	271	11	266	Q8Y0J2	PHI:5271 fabG1 305 Ralstonia_solanacearum lethal	249	4	249	256	35.9375	5.41e-41
chr_1045	1103752-1104753 - length=333 aa	333	1	305	G7SDV6	PHI:9445 PrsA 1307 Streptococcus_suis unaffected_pathogenicity__reduced_virulence	327	1	305	305	99.672131147541	7.37e-199
chr_1050	1108647-1109588 - length=313 aa	313	1	311	B2IPD1	PHI:4705 coiA 1313 Streptococcus_pneumoniae unaffected_pathogenicity	317	1	309	312	51.6025641025641	2.38e-114
chr_1053	1112705-1113742 + length=345 aa	345	26	342	Q8Y1E7	PHI:8885 aroG2 305 Ralstonia_solanacearum unaffected_pathogenicity__loss_of_pathogenicity	392	68	382	327	37.3088685015291	3.14e-55
chr_1054	1113752-1114777 + length=341 aa	341	39	341	Q8Y1E7	PHI:8885 aroG2 305 Ralstonia_solanacearum unaffected_pathogenicity__loss_of_pathogenicity	392	86	386	312	36.8589743589744	5.18e-51
chr_1055	1114823-1115692 + length=289 aa	289	11	282	G7TM49	PHI:7791 AroE_(XOC_4333) 347 Xanthomonas_oryzae reduced_virulence	283	7	272	274	33.5766423357664	2.00e-36
chr_1056	1115705-1116772 + length=355 aa	355	3	347	C5A9K4	PHI:4250 aroB 337 Burkholderia_glumae reduced_virulence	359	4	348	352	36.0795454545455	2.77e-69
chr_1057	1116977-1117777 - length=266 aa	266	5	232	G4NDE1	PHI:1017__PHI:2067 ABC4 318829 Magnaporthe_oryzae reduced_virulence__loss_of_pathogenicity	1654	1289	1496	230	26.9565217391304	3.13e-15
chr_1062	1122431-1123576 - length=381 aa	381	41	365	G4NB58	PHI:5471 MoDac 318829 Magnaporthe_oryzae reduced_virulence	449	59	410	353	29.4617563739377	2.17e-39
chr_1068	1128418-1130598 + length=726 aa	726	9	658	W8TNJ3	PHI:5354 ltaS 1280 Staphylococcus_aureus increased_virulence_(hypervirulence)	646	4	636	653	39.8162327718224	7.56e-140
chr_1078	1138140-1138856 - length=238 aa	238	2	233	D0ZPP5	PHI:2656 pmrF 28901 Salmonella_enterica reduced_virulence	327	9	233	240	24.5833333333333	1.44e-11
chr_1081	1142283-1143263 - length=326 aa	326	2	92	A4VTV0	PHI:4130__PHI:6140 cps2J 1307 Streptococcus_suis lethal__reduced_virulence	332	3	92	91	50.5494505494505	1.21e-23
chr_1086	1148619-1149833 - length=404 aa	404	9	244	Q57EK6	PHI:7603 rfbE 235 Brucella_abortus unaffected_pathogenicity__reduced_virulence	252	11	245	237	33.7552742616034	2.70e-47
chr_1090	1152930-1155479 + length=849 aa	849	491	804	J7M7C2	PHI:8564 gacI_(M5005_Spy_0609) 1314 Streptococcus_pyogenes unaffected_pathogenicity	824	482	783	332	29.8192771084337	2.12e-22
chr_1094	1160250-1161101 - length=283 aa	283	1	283	Q9A0G6	PHI:5069 GacA 1314 Streptococcus_pyogenes lethal	284	1	283	283	77.3851590106007	7.24e-162
chr_1095	1161156-1162202 - length=348 aa	348	1	329	F8U971	PHI:6157 bcdh 40559 Botrytis_cinerea unaffected_pathogenicity	431	40	369	342	34.2105263157895	1.26e-53
chr_1098	1163469-1164338 - length=289 aa	289	2	288	Q9HU22	PHI:7634 rmlA 287 Pseudomonas_aeruginosa reduced_virulence__loss_of_pathogenicity	293	4	290	287	69.3379790940767	1.90e-142
chr_1103	1167589-1168530 - length=313 aa	313	1	300	D4I2T4	PHI:9313 metA 552 Erwinia_amylovora reduced_virulence	309	1	300	300	49	9.09e-100
chr_1114	1181363-1182247 - length=294 aa	294	6	252	M1W4B7	PHI:6266 cptRNA-ipt 5111 Claviceps_purpurea reduced_virulence__loss_of_pathogenicity	477	11	294	287	33.1010452961672	4.46e-33
chr_1132	1196481-1198850 - length=789 aa	789	436	661	Q8YAQ5	PHI:7805 essC_(lmo0061) 1639 Listeria_monocytogenes increased_virulence_(hypervirulence)	1498	629	852	232	32.7586206896552	9.42e-21
chr_1142	1206581-1207384 + length=267 aa	267	81	263	F5B5Y4	PHI:6206 BbCypC 176275 Beauveria_bassiana unaffected_pathogenicity	163	7	157	184	40.2173913043478	1.45e-36
chr_1145	1210848-1213184 + length=778 aa	778	70	586	Q669S4	PHI:7573 MgtB 633 Yersinia_pseudotuberculosis reduced_virulence	899	113	695	592	24.1554054054054	9.84e-32
chr_1156	1222653-1223978 - length=441 aa	441	3	436	Q2G2U4	PHI:7739 walK 1280 Staphylococcus_aureus reduced_virulence	608	188	608	437	44.3935926773455	2.04e-115
chr_1157	1223995-1224699 - length=234 aa	234	1	230	P0AE88	PHI:4523__PHI:8273__PHI:9363 CpxR__cpxR 562 Escherichia_coli reduced_virulence__unaffected_pathogenicity	232	1	228	230	42.1739130434783	1.04e-59
chr_1158	1224893-1225654 + length=253 aa	253	3	243	Q9K033	PHI:8623 cab_(NMB0789) 487 Neisseria_meningitidis unaffected_pathogenicity	251	1	246	247	47.7732793522267	9.22e-73
chr_1159	1225665-1226504 + length=279 aa	279	53	265	Q2YKP4	PHI:7201 bab2_0612 235 Brucella_abortus reduced_virulence	253	27	243	225	29.7777777777778	5.19e-16
chr_1160	1226519-1227217 + length=232 aa	232	58	212	Q9K034	PHI:8622 ctp_(NMB0788) 487 Neisseria_meningitidis unaffected_pathogenicity	220	49	200	156	36.5384615384615	6.11e-25
chr_1165	1230897-1232210 - length=437 aa	437	1	401	Q830A6	PHI:4127 bgsB 1351 Enterococcus_faecalis reduced_virulence	407	1	401	402	52.9850746268657	4.19e-149
chr_1166	1232211-1233197 - length=328 aa	328	1	326	Q830A5	PHI:4126 bgsA 1351 Enterococcus_faecalis reduced_virulence	334	5	333	329	55.0151975683891	2.69e-126
chr_1168	1235695-1236699 - length=334 aa	334	7	334	I3U3N8	PHI:4564 CcpA 1352 Enterococcus_faecium reduced_virulence	339	11	339	329	66.5653495440729	1.08e-159
chr_1177	1249525-1250226 - length=233 aa	233	26	216	Q8Y6E0	PHI:9216 virB_(lmo1747) 1639 Listeria_monocytogenes reduced_virulence__unaffected_pathogenicity	255	27	222	196	37.7551020408163	1.83e-42
chr_1180	1251270-1253759 - length=829 aa	829	5	814	A0A0D5YKF1	PHI:8812 CopA_(ABUW_2707) 470 Acinetobacter_baumannii unaffected_pathogenicity__reduced_virulence	823	14	818	820	47.6829268292683	5.93e-234
chr_1183	1257136-1258179 + length=347 aa	347	2	346	A7EXS0	PHI:9519 SsFdh1_(SS1G_10135) 5180 Sclerotinia_sclerotiorum reduced_virulence	376	8	374	374	25.668449197861	1.06e-18
chr_1184	1258266-1258733 - length=155 aa	155	1	150	P66860	PHI:7002 smpB 1639 Listeria_monocytogenes reduced_virulence	154	1	150	150	60.6666666666667	6.09e-63
chr_1185	1258736-1261105 - length=789 aa	789	197	575	B0XQR1	PHI:9183 ssdA_(AFUB_010850) 746128 Aspergillus_fumigatus reduced_virulence__increased_virulence_(hypervirulence)	1378	700	1086	401	32.1695760598504	5.74e-46
chr_1189	1263753-1264580 - length=275 aa	275	1	271	P9WNC3	PHI:3627 Rv2924c 1773 Mycobacterium_tuberculosis unaffected_pathogenicity	289	1	284	286	33.2167832167832	2.16e-41
chr_1190	1265193-1266092 - length=299 aa	299	9	167	A4VWD1	PHI:9270 mnmE 1307 Streptococcus_suis reduced_virulence	457	227	374	162	30.2469135802469	7.24e-13
chr_1192	1266491-1266988 - length=165 aa	165	37	163	Q9KTE2	PHI:3059 YbeY 666 Vibrio_cholerae loss_of_pathogenicity	154	39	146	127	29.9212598425197	2.87e-13
chr_1194	1268004-1269512 - length=502 aa	502	2	498	O51590	PHI:6522 ptsG 139 Borreliella_burgdorferi loss_of_pathogenicity	514	4	512	512	46.09375	5.65e-149
chr_1196	1270552-1271979 - length=475 aa	475	1	475	G7SLQ9	PHI:4959 sly 1307 Streptococcus_suis reduced_virulence	497	23	497	475	99.7894736842105	0.0
chr_1198	1273399-1275138 - length=579 aa	579	175	572	Q4Q4W3	PHI:5554 LmABCB3 5664 Leishmania_major reduced_virulence	704	269	672	416	31.9711538461538	3.21e-48
chr_1199	1275138-1276865 - length=575 aa	575	90	556	Q8Z4H3	PHI:9461 iroC 28901 Salmonella_enterica reduced_virulence	1218	100	569	480	28.9583333333333	1.75e-46
chr_1202	1278031-1280175 + length=714 aa	714	5	673	A0A0F6UGK4	PHI:6941 feoB 287 Pseudomonas_aeruginosa increased_virulence_(hypervirulence)__loss_of_pathogenicity	766	6	720	734	35.4223433242507	2.07e-123
chr_1204	1281302-1281994 - length=230 aa	230	3	217	Q8Y6E0	PHI:9216 virB_(lmo1747) 1639 Listeria_monocytogenes reduced_virulence__unaffected_pathogenicity	255	4	222	220	31.8181818181818	3.51e-34
chr_1205	1282137-1283114 - length=325 aa	325	1	322	Q1JLQ2	PHI:4652 MntE 1314 Streptococcus_pyogenes unaffected_pathogenicity	359	21	348	335	34.3283582089552	6.32e-50
chr_1210	1286252-1288939 - length=895 aa	895	28	887	A0A076ZK37	PHI:7492 VK055_1980 573 Klebsiella_pneumoniae unaffected_pathogenicity	879	11	874	892	37.6681614349776	4.80e-151
chr_1218	1294522-1295640 - length=372 aa	372	79	358	P13445	PHI:7256 RpoS 562 Escherichia_coli unaffected_pathogenicity	330	31	314	284	44.7183098591549	1.83e-70
chr_1221	1298071-1299084 - length=337 aa	337	1	335	P24325	PHI:9264 galE 727 Haemophilus_influenzae reduced_virulence__unaffected_pathogenicity	338	1	336	336	60.1190476190476	3.72e-144
chr_1228	1304393-1306660 - length=755 aa	755	8	753	G4MW66	PHI:2062__PHI:3815 Gph1__GPH1 318829 Magnaporthe_oryzae unaffected_pathogenicity__loss_of_pathogenicity__reduced_virulence	888	88	882	804	36.6915422885572	3.42e-154
chr_1237	1318044-1319417 + length=457 aa	457	1	457	A4VWD1	PHI:9270 mnmE 1307 Streptococcus_suis reduced_virulence	457	1	457	457	99.781181619256	1.48e-319
chr_1250	1330105-1331649 - length=514 aa	514	1	228	Q53763	PHI:6324 StpC 1280 Staphylococcus_aureus unaffected_pathogenicity	231	1	192	231	26.4069264069264	1.97e-12
chr_1251	1331813-1333162 - length=449 aa	449	10	430	Q8PGN7	PHI:6722 xanA 346 Xanthomonas_citri reduced_virulence	450	13	434	444	26.1261261261261	9.20e-29
chr_1253	1333872-1334723 - length=283 aa	283	18	283	Q04JI6	PHI:4221 DacA 1313 Streptococcus_pneumoniae lethal	271	3	269	267	67.4157303370787	6.76e-122
chr_1261	1342019-1342795 - length=258 aa	258	1	258	A0A0H2ZPC1	PHI:7005 EstA 1313 Streptococcus_pneumoniae reduced_virulence	259	1	259	259	64.4787644787645	3.44e-122
chr_1262	1342860-1344521 - length=553 aa	553	1	551	Q836D0	PHI:7056 rnjB 1351 Enterococcus_faecalis reduced_virulence	562	1	551	551	62.431941923775	1.64e-253
chr_1265	1345989-1346747 - length=252 aa	252	10	251	A0A086IQC3	PHI:8968 proV 573 Klebsiella_pneumoniae reduced_virulence	400	21	264	257	28.4046692607004	1.89e-22
chr_1268	1349391-1350815 - length=474 aa	474	4	466	A0A0H2ZQ21	PHI:6501 BglA3 1313 Streptococcus_pneumoniae reduced_virulence	459	4	458	477	32.2851153039832	4.48e-66
chr_1269	1350830-1352671 - length=613 aa	613	466	589	A8Z3D6	PHI:6309 glcB 1280 Staphylococcus_aureus reduced_virulence	688	543	666	124	50	5.09e-33
chr_1292	1376464-1377996 - length=510 aa	510	1	510	J7KLB9	PHI:7027 vapE 1307 Streptococcus_suis reduced_virulence	510	1	510	510	99.8039215686275	0.0
chr_1309	1386973-1387917 - length=314 aa	314	1	311	Q04K27	PHI:4223 Pde2 1313 Streptococcus_pneumoniae reduced_virulence	311	1	311	311	68.1672025723473	7.84e-155
chr_1321	1393953-1398332 - length=1459 aa	1459	730	888	A0A0H5ASD5	PHI:6549 PblB 1313 Streptococcus_pneumoniae unaffected_pathogenicity	2370	1558	1692	163	34.3558282208589	8.32e-14
chr_1368	1429100-1431124 - length=674 aa	674	1	579	Q9A0A2	PHI:5386 S5nA 1358 Lactococcus_lactis increased_virulence_(hypervirulence)	670	1	575	580	64.3103448275862	1.10e-253
chr_1369	1431386-1431991 - length=201 aa	201	5	201	Q5IFQ6	PHI:410 SOD2 5207 Cryptococcus_neoformans loss_of_pathogenicity	234	31	225	203	44.3349753694581	3.56e-49
chr_1373	1435169-1435879 - length=236 aa	236	4	226	Q5WWE3	PHI:4975 LssB 446 Legionella_pneumophila reduced_virulence	718	483	709	230	26.9565217391304	1.29e-16
chr_1374	1435879-1436643 - length=254 aa	254	21	239	Q5WWE3	PHI:4975 LssB 446 Legionella_pneumophila reduced_virulence	718	502	706	219	28.7671232876712	2.07e-18
chr_1377	1438696-1439865 - length=389 aa	389	42	334	Q2YK50	PHI:9132 bab2_0830 235 Brucella_abortus unaffected_pathogenicity	403	29	337	323	25.6965944272446	1.04e-08
chr_1379	1440395-1440985 - length=196 aa	196	1	190	P63786	PHI:3005 ClpP 1280 Staphylococcus_aureus reduced_virulence	195	3	190	190	62.1052631578947	1.66e-82
chr_1381	1441811-1443427 - length=538 aa	538	9	511	P9WQ19	PHI:6732 treS 1773 Mycobacterium_tuberculosis reduced_virulence__unaffected_pathogenicity	601	43	549	561	30.3030303030303	6.18e-69
chr_1382	1443500-1444948 - length=482 aa	482	1	471	A0A0H2URT4	PHI:7118 gtfA 1313 Streptococcus_pneumoniae reduced_virulence	480	1	473	473	59.830866807611	5.71e-201
chr_1383	1445019-1445849 - length=276 aa	276	48	276	A0A0H2UR33	PHI:7679 SatC 1313 Streptococcus_pneumoniae reduced_virulence	279	54	278	230	28.2608695652174	7.46e-26
chr_1384	1445860-1446732 - length=290 aa	290	1	270	Q2YKU8	PHI:9131 bab2_0548 235 Brucella_abortus unaffected_pathogenicity	349	57	327	275	28	1.62e-25
chr_1389	1452429-1453520 - length=363 aa	363	8	362	D4HUF7	PHI:9314 metB 552 Erwinia_amylovora reduced_virulence	386	7	381	375	44	3.64e-91
chr_1400	1458398-1459942 - length=514 aa	514	2	461	Q8Y8N0	PHI:6510__PHI:7620 CshA__Lmo0866 1639 Listeria_monocytogenes unaffected_pathogenicity__increased_virulence_(hypervirulence)	520	3	456	460	58.0434782608696	2.86e-177
chr_1407	1467322-1468011 - length=229 aa	229	5	228	O51534	PHI:8919 Bgp_(BB_0588) 139 Borreliella_burgdorferi reduced_virulence	265	30	264	236	31.7796610169492	1.82e-26
chr_1410	1468905-1470287 - length=460 aa	460	7	449	B2I2B5	PHI:8042 lpxA 470 Acinetobacter_baumannii reduced_virulence	454	6	446	445	42.4719101123596	1.66e-110
chr_1413	1471222-1471854 - length=210 aa	210	41	206	A0A0J9WWZ9	PHI:6956 gigX4 347 Xanthomonas_oryzae increased_virulence_(hypervirulence)	257	75	248	175	28.5714285714286	2.07e-11
chr_1419	1474458-1476467 - length=669 aa	669	7	615	Q8Y6E1	PHI:9215 virA_(lmo1746) 1639 Listeria_monocytogenes reduced_virulence__unaffected_pathogenicity	659	4	608	658	22.7963525835866	8.98e-33
chr_1420	1476469-1477227 - length=252 aa	252	2	247	Q8Y6E0	PHI:9216 virB_(lmo1747) 1639 Listeria_monocytogenes reduced_virulence__unaffected_pathogenicity	255	3	247	247	46.9635627530364	3.35e-76
chr_1422	1478308-1478991 - length=227 aa	227	1	222	Q9S1K2	PHI:3009 rr01 1313 Streptococcus_pneumoniae reduced_virulence	225	1	222	222	64.4144144144144	5.16e-101
chr_1427	1483910-1484590 - length=226 aa	226	1	221	A0A086IQC3	PHI:8968 proV 573 Klebsiella_pneumoniae reduced_virulence	400	44	266	225	45.7777777777778	7.53e-65
chr_1432	1487116-1488048 - length=310 aa	310	1	306	B5E5S1	PHI:4881 HPr 1313 Streptococcus_pneumoniae lethal	311	1	306	306	76.4705882352941	1.82e-173
chr_1435	1489846-1490307 + length=153 aa	153	4	137	I1RX98	PHI:1521 GzHOMEL025 5518 Fusarium_graminearum lethal	313	145	266	139	27.3381294964029	6.57e-08
chr_1439	1492690-1493532 - length=280 aa	280	7	267	J4VZT4	PHI:9444 Bbakr1_(XP_008600433.1) 176275 Beauveria_bassiana unaffected_pathogenicity	309	40	296	265	39.622641509434	8.14e-59
chr_1443	1495747-1496607 - length=286 aa	286	2	283	D2TI55	PHI:9334 map 67825 Citrobacter_rodentium effector_(plant_avirulence_determinant)	264	3	254	284	35.9154929577465	1.15e-48
chr_1445	1497272-1498531 - length=419 aa	419	1	417	Q9HVW7	PHI:7630 murA 287 Pseudomonas_aeruginosa reduced_virulence__unaffected_pathogenicity	421	1	419	419	41.0501193317422	5.61e-106
chr_1447	1499328-1500518 - length=396 aa	396	6	384	G4NCL5	PHI:877 MGG_00383 318829 Magnaporthe_oryzae reduced_virulence	394	17	388	382	52.3560209424084	1.40e-133
chr_1458	1509366-1510448 + length=360 aa	360	2	350	Q8Y6G5	PHI:7617 Lmo1722 1639 Listeria_monocytogenes unaffected_pathogenicity__increased_virulence_(hypervirulence)	441	3	356	355	38.5915492957746	2.20e-78
chr_1459	1510515-1511912 - length=465 aa	465	235	445	A0A151V4F3	PHI:6391 CDA2 318829 Magnaporthe_oryzae unaffected_pathogenicity	568	122	350	230	32.1739130434783	5.48e-27
chr_1461	1512204-1512587 - length=127 aa	127	5	124	Q9A121	PHI:6509 gloA 1314 Streptococcus_pyogenes reduced_virulence	125	2	121	120	56.6666666666667	7.00e-51
chr_1465	1514416-1515600 + length=394 aa	394	4	388	Q4WCL5	PHI:2529 ERG10 746128 Aspergillus_fumigatus lethal	398	7	395	389	43.7017994858612	4.49e-98
chr_1467	1516845-1518125 + length=426 aa	426	41	212	I1RXX1	PHI:1006 HMR1 5518 Fusarium_graminearum reduced_virulence	1181	788	960	177	24.8587570621469	1.53e-08
chr_1472	1522247-1522522 - length=91 aa	91	3	90	Q8NL12	PHI:8676 hupB_(XAC1081) 346 Xanthomonas_citri reduced_virulence	90	2	89	88	60.2272727272727	9.57e-28
chr_1484	1532455-1533843 - length=462 aa	462	170	436	J7KWB2	PHI:3709 qseC 554 Pectobacterium_carotovorum reduced_virulence	452	181	435	272	23.5294117647059	1.37e-11
chr_1485	1533845-1534495 - length=216 aa	216	2	214	Q9L524	PHI:5466 SrrAB 1280 Staphylococcus_aureus reduced_virulence	241	3	232	230	33.9130434782609	3.99e-39
chr_1494	1547503-1548282 + length=259 aa	259	2	59	Q44135	PHI:8050 cpxA 715 Actinobacillus_pleuropneumoniae reduced_virulence	216	1	62	62	54.8387096774194	5.85e-12
chr_1508	1559845-1560447 - length=200 aa	200	3	199	A0A0H3JRA8	PHI:6673 SAV1322 1280 Staphylococcus_aureus reduced_virulence	200	4	200	197	51.7766497461929	1.76e-62
chr_1510	1561547-1562278 - length=243 aa	243	3	241	Q97NM0	PHI:3010 STM237 1313 Streptococcus_pneumoniae reduced_virulence	245	6	243	239	41.0041841004184	3.37e-58
chr_1514	1564616-1565050 + length=144 aa	144	1	139	A0A0H2ZQ64	PHI:7799 spd1837 1313 Streptococcus_pneumoniae unaffected_pathogenicity__reduced_virulence	142	1	139	139	65.4676258992806	7.63e-70
chr_1515	1565182-1565604 + length=140 aa	140	17	83	A0A0H2ZPU8	PHI:7798 spd1836 1313 Streptococcus_pneumoniae reduced_virulence	136	14	80	67	46.2686567164179	3.75e-14
chr_1531	1576434-1577681 - length=415 aa	415	12	406	E0SEI0	PHI:8581 lysA_(Dda3937_02577) 204038 Dickeya_dadantii reduced_virulence	420	17	416	416	29.8076923076923	9.21e-36
chr_1538	1582781-1583263 - length=160 aa	160	7	157	P64281	PHI:7130 greA 28901 Salmonella_enterica loss_of_pathogenicity	158	5	156	152	47.3684210526316	2.90e-36
chr_1543	1587841-1590933 - length=1030 aa	1030	585	1009	I1S0N5	PHI:1552 GzMyb016 5518 Fusarium_graminearum unaffected_pathogenicity	1114	181	634	457	34.5733041575492	4.20e-66
chr_1546	1591788-1593098 - length=436 aa	436	158	346	A4VWD1	PHI:9270 mnmE 1307 Streptococcus_suis reduced_virulence	457	205	375	191	35.0785340314136	1.22e-23
chr_1550	1595863-1596354 - length=163 aa	163	1	150	P67320	PHI:3464 nrdR 1314 Streptococcus_pyogenes unaffected_pathogenicity__reduced_virulence	164	1	150	150	69.3333333333333	1.72e-71
chr_1552	1597646-1598335 - length=229 aa	229	1	229	B3VA60	PHI:4198__PHI:4846 CovR__covR 1314 Streptococcus_pyogenes increased_virulence_(hypervirulence)__reduced_virulence	228	1	227	230	46.5217391304348	1.55e-59
chr_1555	1600490-1601407 - length=305 aa	305	5	302	Q5RZ66	PHI:2846 TRR1 5207 Cryptococcus_neoformans lethal	343	6	317	312	37.5	1.93e-63
chr_1557	1601663-1603006 - length=447 aa	447	2	422	Q8Y755	PHI:7619 Lmo1450 1639 Listeria_monocytogenes increased_virulence_(hypervirulence)	435	6	425	421	55.5819477434679	5.14e-162
chr_1562	1607594-1608544 - length=316 aa	316	5	311	P60392	PHI:4961 rsmH 1280 Staphylococcus_aureus reduced_virulence	311	2	307	308	59.4155844155844	1.98e-122
chr_1574	1615980-1617872 - length=630 aa	630	4	385	P95200	PHI:3629 Rv0392c 1773 Mycobacterium_tuberculosis unaffected_pathogenicity	470	16	405	402	27.6119402985075	2.70e-32
chr_1581	1623390-1623647 - length=85 aa	85	1	85	Q8DP67	PHI:3151 spr1327 1313 Streptococcus_pneumoniae lethal	85	1	85	85	83.5294117647059	1.60e-44
chr_1587	1629246-1630298 - length=350 aa	350	21	269	A0A086IQC3	PHI:8968 proV 573 Klebsiella_pneumoniae reduced_virulence	400	44	284	250	38	4.07e-44
chr_1588	1630303-1631670 - length=455 aa	455	22	133	Q97NA0	PHI:3477 arcT 1313 Streptococcus_pneumoniae reduced_virulence	443	17	129	115	33.0434782608696	3.71e-09
chr_1589	1631827-1632678 - length=283 aa	283	1	283	Q97T11	PHI:2732 metQ 1313 Streptococcus_pneumoniae unaffected_pathogenicity__reduced_virulence	284	1	284	285	70.8771929824561	6.62e-137
chr_1591	1633898-1636147 + length=749 aa	749	1	749	Q97S31	PHI:2733 metE 1313 Streptococcus_pneumoniae unaffected_pathogenicity__reduced_virulence	749	1	749	749	83.1775700934579	0.0
chr_1592	1636151-1637011 + length=286 aa	286	1	286	Q97S30	PHI:2734 metF 1313 Streptococcus_pneumoniae unaffected_pathogenicity__reduced_virulence	288	1	286	286	75.1748251748252	3.65e-159
chr_1603	1647882-1651061 - length=1059 aa	1059	37	745	B8F4W8	PHI:3317 hsdR 738 Glaesserella_parasuis reduced_virulence	1022	49	722	754	31.1671087533156	2.07e-83
chr_1612	1656409-1657782 - length=457 aa	457	16	443	I1RSF7	PHI:1385 GzC2H048 5518 Fusarium_graminearum unaffected_pathogenicity	1552	52	475	435	43.9080459770115	1.34e-105
chr_1614	1658495-1658971 - length=158 aa	158	105	157	Q2KKC1	PHI:8542 OadD 1351 Enterococcus_faecalis reduced_virulence	133	80	132	53	47.1698113207547	1.91e-07
chr_1615	1658972-1660207 - length=411 aa	411	4	409	I1RSU2	PHI:724__PHI:730 PKS9__KSA1 5518 Fusarium_graminearum unaffected_pathogenicity	427	1	427	427	36.768149882904	7.79e-81
chr_1616	1660233-1660967 - length=244 aa	244	3	243	Q8Y0J2	PHI:5271 fabG1 305 Ralstonia_solanacearum lethal	249	5	248	244	46.3114754098361	2.47e-67
chr_1617	1660977-1661897 - length=306 aa	306	1	300	Q99UN8	PHI:7916 fabD 1280 Staphylococcus_aureus reduced_virulence	308	1	302	304	43.0921052631579	2.84e-75
chr_1627	1670718-1673243 - length=841 aa	841	13	840	A0A059ZR97	PHI:5240 secA 470 Acinetobacter_baumannii reduced_virulence	907	14	906	901	42.6193118756937	8.72e-225
chr_1628	1673563-1676928 - length=1121 aa	1121	1	1121	A4VXE2	PHI:4930 SsTGase 1307 Streptococcus_suis reduced_virulence	1121	1	1121	1121	100	0.0
chr_1630	1678549-1680426 - length=625 aa	625	481	598	A8Z0F5	PHI:6308 glcA 1280 Staphylococcus_aureus reduced_virulence	681	537	654	118	50	1.07e-22
chr_1635	1683941-1684498 - length=185 aa	185	2	185	Q4UU61	PHI:3953 XC_2359 339 Xanthomonas_campestris reduced_virulence	188	1	187	187	27.807486631016	1.13e-21
chr_1636	1684562-1685623 - length=353 aa	353	127	351	D2TI55	PHI:9334 map 67825 Citrobacter_rodentium effector_(plant_avirulence_determinant)	264	5	256	255	24.3137254901961	8.09e-10
chr_1645	1693847-1694836 - length=329 aa	329	6	322	A0A171JTK6	PHI:6512 lplA1 1639 Listeria_monocytogenes reduced_virulence	331	7	325	319	43.2601880877743	9.83e-96
chr_1647	1696208-1697968 - length=586 aa	586	128	580	P9WHH9	PHI:7582 Rv0462_(lpdC) 1773 Mycobacterium_tuberculosis increased_virulence_(hypervirulence)	464	4	463	472	37.5	8.54e-86
chr_1648	1698242-1699630 - length=462 aa	462	4	462	Q2FH26	PHI:7353 odhB 1280 Staphylococcus_aureus unaffected_pathogenicity	422	3	420	467	30.8351177730193	2.10e-43
chr_1649	1699971-1700966 - length=331 aa	331	8	324	A5IXN3	PHI:4610 pdhB 2110 Mycoplasma_agalactiae reduced_virulence	328	11	323	320	40	7.30e-64
chr_1657	1709065-1709361 - length=98 aa	98	3	98	Q8DQV4	PHI:3149 spr0479 1313 Streptococcus_pneumoniae lethal	97	2	97	96	87.5	1.42e-55
chr_1666	1715774-1716967 - length=397 aa	397	1	347	J7M8M0	PHI:8563 lytR_(M5005_Spy_1474) 1314 Streptococcus_pyogenes unaffected_pathogenicity	424	1	349	350	51.7142857142857	1.42e-109
chr_1674	1722707-1723663 - length=318 aa	318	1	316	A0A031WAR9	PHI:4612 App 1496 Clostridioides_difficile increased_virulence_(hypervirulence)	319	1	313	316	31.9620253164557	4.19e-63
chr_1675	1723665-1724606 - length=313 aa	313	27	269	H7C7L2	PHI:7821 oppF_(bb0335) 139 Borreliella_burgdorferi reduced_virulence	323	33	279	248	49.1935483870968	1.60e-74
chr_1676	1724609-1725607 - length=332 aa	332	7	260	H7C7Q3	PHI:7820 oppD_(bb0334) 139 Borreliella_burgdorferi reduced_virulence	290	6	260	255	48.2352941176471	1.72e-76
chr_1679	1729481-1730896 - length=471 aa	471	33	471	A0A0F6B0W4	PHI:6893 sufB 28901 Salmonella_enterica unaffected_pathogenicity	495	36	495	464	40.948275862069	2.07e-113
chr_1684	1734179-1734952 - length=257 aa	257	3	241	A0A0M2J080	PHI:6894 sufC 28901 Salmonella_enterica unaffected_pathogenicity	248	1	241	241	53.1120331950208	1.50e-84
chr_1686	1736674-1737396 - length=240 aa	240	1	236	Q2FI79	PHI:7352 mecA 1280 Staphylococcus_aureus unaffected_pathogenicity	239	1	232	245	23.265306122449	1.58e-09
chr_1688	1738487-1740052 + length=521 aa	521	333	503	Q9K034	PHI:8622 ctp_(NMB0788) 487 Neisseria_meningitidis unaffected_pathogenicity	220	46	215	171	37.4269005847953	2.17e-29
chr_1689	1740207-1740788 + length=193 aa	193	4	188	A0A086IQC3	PHI:8968 proV 573 Klebsiella_pneumoniae reduced_virulence	400	80	265	192	38.5416666666667	3.50e-32
chr_1692	1742121-1743371 - length=416 aa	416	21	395	D4HUI1	PHI:9318 ilvA 552 Erwinia_amylovora reduced_virulence	514	32	398	377	37.4005305039788	3.92e-78
chr_1695	1745286-1746989 - length=567 aa	567	11	561	Q6SSJ3	PHI:358 ILV2 5207 Cryptococcus_neoformans loss_of_pathogenicity	718	127	708	586	43.5153583617747	2.15e-144
chr_1699	1749743-1751458 + length=571 aa	571	15	561	Q4X099	PHI:2638 Ilv3A 746128 Aspergillus_fumigatus reduced_virulence	606	43	603	561	49.0196078431373	1.32e-183
chr_1713	1759957-1761087 - length=376 aa	376	4	332	Q8DPC2	PHI:6319 potA 1313 Streptococcus_pneumoniae reduced_virulence	385	6	323	337	39.4658753709199	7.27e-73
chr_1715	1762196-1763476 - length=426 aa	426	1	426	A4VXN7	PHI:6897 1910RR_(ssu05_1910) 1307 Streptococcus_suis reduced_virulence	440	15	440	426	100	3.59e-315
chr_1716	1763478-1765127 - length=549 aa	549	1	549	A4VXN8	PHI:6896 1910HK_(ssu05_1911) 1307 Streptococcus_suis reduced_virulence	549	1	549	549	99.8178506375228	0.0
chr_1725	1776774-1778060 - length=428 aa	428	3	427	A0A0K0GLE8	PHI:7968 PXO_01628 347 Xanthomonas_oryzae reduced_virulence	487	54	482	435	40.6896551724138	5.45e-114
chr_1732	1788591-1790810 - length=739 aa	739	2	699	A1KT19	PHI:6863 pnp 487 Neisseria_meningitidis reduced_virulence	706	3	698	708	47.1751412429379	7.75e-202
chr_1737	1794071-1794982 - length=303 aa	303	3	296	Q2FK71	PHI:7350 murQ 1280 Staphylococcus_aureus unaffected_pathogenicity	299	2	295	294	49.3197278911565	4.10e-88
chr_1738	1795109-1795936 + length=275 aa	275	13	249	A0A0H3JWX3	PHI:6876 rpiRC 1280 Staphylococcus_aureus effector_(plant_avirulence_determinant)	290	15	254	240	30	2.31e-28
chr_1749	1803767-1804360 - length=197 aa	197	3	194	W9BQ45	PHI:8965 leuD 573 Klebsiella_pneumoniae reduced_virulence	201	4	199	196	48.9795918367347	1.87e-61
chr_1750	1804360-1805679 - length=439 aa	439	4	432	W9BBU8	PHI:8964 leuC 573 Klebsiella_pneumoniae reduced_virulence	466	3	465	464	50.6465517241379	3.55e-150
chr_1751	1805682-1806728 - length=348 aa	348	5	345	G4N5B0	PHI:9353 leu2A_(MGG_05223) 318829 Magnaporthe_oryzae reduced_virulence	366	6	362	357	52.6610644257703	1.57e-105
chr_1752	1806737-1808299 - length=520 aa	520	8	512	E0SG93	PHI:8578 leuA_(Dda3937_04301) 204038 Dickeya_dadantii reduced_virulence	524	9	509	508	41.5354330708661	7.61e-114
chr_1754	1808971-1810212 - length=413 aa	413	212	400	Q8Y6T0	PHI:5368 lmo1603 1639 Listeria_monocytogenes reduced_virulence	370	184	354	193	31.0880829015544	4.58e-13
chr_1765	1823211-1824470 - length=419 aa	419	12	414	B2SR06	PHI:3895 PXO_01122 347 Xanthomonas_oryzae reduced_virulence	448	16	442	448	24.1071428571429	5.50e-20
chr_1768	1826165-1826488 - length=107 aa	107	8	76	A0A0H2ZP20	PHI:7800 spd1838 1313 Streptococcus_pneumoniae unaffected_pathogenicity__reduced_virulence	99	9	82	74	55.4054054054054	1.31e-21
chr_1769	1826598-1827890 - length=430 aa	430	1	427	A0A0H2XG07	PHI:7344 PurA 1280 Staphylococcus_aureus reduced_virulence	427	1	427	427	67.9156908665105	2.40e-221
chr_1770	1828255-1830486 + length=743 aa	743	16	740	Q71VZ1	PHI:3652 gshF 1639 Listeria_monocytogenes reduced_virulence__loss_of_pathogenicity	769	20	768	755	39.6026490066225	1.92e-167
chr_1771	1831372-1834491 + length=1039 aa	1039	168	936	A0A455ZLU4	PHI:9098 spnA 1314 Streptococcus_pyogenes reduced_virulence	910	88	854	771	61.8677042801556	0.0
chr_1774	1836580-1837305 - length=241 aa	241	24	192	Q9HUP7	PHI:4718 PA4916 287 Pseudomonas_aeruginosa reduced_virulence	231	9	164	176	28.4090909090909	1.73e-08
chr_1775	1837346-1838167 - length=273 aa	273	4	266	A0A0H2URH5	PHI:7599 pnuC 1313 Streptococcus_pneumoniae unaffected_pathogenicity	269	6	263	265	49.4339622641509	3.46e-82
chr_1777	1839328-1841781 - length=817 aa	817	182	816	E0SMW9	PHI:8569 clpA_(Dda3937_02363) 204038 Dickeya_dadantii reduced_virulence	758	157	748	640	42.8125	1.31e-163
chr_1784	1847182-1852260 - length=1692 aa	1692	1	1692	A4VXV9	PHI:6276 SspA-1 1307 Streptococcus_suis reduced_virulence	1692	1	1692	1692	99.822695035461	0.0
chr_1790	1857654-1858442 - length=262 aa	262	1	259	W8U6D4	PHI:9260 purR 1280 Staphylococcus_aureus increased_virulence_(hypervirulence)	274	9	268	260	48.0769230769231	5.16e-85
chr_1797	1864675-1866252 - length=525 aa	525	319	522	A0A086IQC3	PHI:8968 proV 573 Klebsiella_pneumoniae reduced_virulence	400	35	247	226	30.9734513274336	1.56e-14
chr_1800	1867859-1868722 - length=287 aa	287	5	284	A0A0K0P1E4	PHI:7615 ropB 1314 Streptococcus_pyogenes reduced_virulence	280	4	275	280	21.7857142857143	9.86e-15
chr_1802	1869212-1871656 - length=814 aa	814	82	809	J7M7C2	PHI:8564 gacI_(M5005_Spy_0609) 1314 Streptococcus_pyogenes unaffected_pathogenicity	824	93	823	738	38.6178861788618	1.41e-160
chr_1804	1873764-1874636 - length=290 aa	290	17	287	D0KML5	PHI:2735 RsmA 55208 Pectobacterium_wasabiae increased_virulence_(hypervirulence)	272	8	266	271	33.210332103321	2.08e-37
chr_1817	1880880-1881239 - length=119 aa	119	1	118	Q9A1J4	PHI:4503 FasX 1314 Streptococcus_pyogenes reduced_virulence	119	1	118	118	59.3220338983051	1.35e-47
chr_1818	1881310-1882704 - length=464 aa	464	5	455	Q04MW6	PHI:4922 argGH 1313 Streptococcus_pneumoniae reduced_virulence	463	6	456	451	74.5011086474501	8.78e-244
chr_1819	1882718-1883911 - length=397 aa	397	4	396	D4HUG4	PHI:9316 argG 552 Erwinia_amylovora reduced_virulence	404	7	404	398	45.4773869346734	5.62e-115
chr_1820	1884105-1884653 - length=182 aa	182	3	178	A0A0H2UQ73	PHI:7598 niaX 1313 Streptococcus_pneumoniae reduced_virulence	193	16	193	179	43.0167597765363	1.25e-40
chr_1835	1897594-1899378 - length=594 aa	594	104	587	Q8Z4H3	PHI:9461 iroC 28901 Salmonella_enterica reduced_virulence	1218	724	1202	489	29.8568507157464	6.81e-59
chr_1836	1899379-1901046 - length=555 aa	555	29	546	Q8Z4H3	PHI:9461 iroC 28901 Salmonella_enterica reduced_virulence	1218	57	577	531	28.4369114877589	2.92e-50
chr_1838	1901749-1902765 + length=338 aa	338	1	338	A4VY17	PHI:9338 pdh 1307 Streptococcus_suis reduced_virulence	338	1	338	338	100	2.06e-241
chr_1839	1902810-1903709 + length=299 aa	299	3	283	A0A0E0UVG9	PHI:6144 galU 1639 Listeria_monocytogenes reduced_virulence	295	2	278	281	67.9715302491103	1.80e-136
chr_1850	1912030-1914000 - length=656 aa	656	7	656	Q8MPM3	PHI:8028 Tkt 5665 Leishmania_mexicana loss_of_pathogenicity	671	9	652	655	46.2595419847328	3.49e-174
chr_1860	1922846-1929154 - length=2102 aa	2102	444	574	Q8Z2C1	PHI:9246 malS 28901 Salmonella_enterica reduced_virulence	675	185	319	135	42.2222222222222	4.08e-27
chr_1861	1929336-1930277 - length=313 aa	313	3	290	I3U3N8	PHI:4564 CcpA 1352 Enterococcus_faecium reduced_virulence	339	13	317	312	28.525641025641	4.05e-24
chr_1862	1930645-1931391 - length=248 aa	248	1	247	Q9K033	PHI:8623 cab_(NMB0789) 487 Neisseria_meningitidis unaffected_pathogenicity	251	1	251	251	52.9880478087649	3.63e-86
chr_1863	1931401-1932060 - length=219 aa	219	52	219	Q9K034	PHI:8622 ctp_(NMB0788) 487 Neisseria_meningitidis unaffected_pathogenicity	220	50	217	168	58.3333333333333	9.78e-59
chr_1864	1932073-1932861 - length=262 aa	262	8	259	Q9K035	PHI:8621 cbp_(NMB0787) 487 Neisseria_meningitidis reduced_virulence__unaffected_pathogenicity	275	12	273	263	46.3878326996198	1.58e-76
chr_1866	1933967-1935343 - length=458 aa	458	4	458	O50980	PHI:6529 chbC 139 Borreliella_burgdorferi unaffected_pathogenicity	440	7	438	460	33.2608695652174	1.84e-66
chr_1872	1939688-1941088 - length=466 aa	466	9	464	A0A0H2ZQ21	PHI:6501 BglA3 1313 Streptococcus_pneumoniae reduced_virulence	459	3	459	457	69.3654266958424	2.23e-248
chr_1875	1945225-1947117 - length=630 aa	630	1	630	Q1JJJ3	PHI:9120 PepO 1314 Streptococcus_pyogenes reduced_virulence	631	1	631	631	72.9001584786054	0.0
chr_1878	1948858-1949628 - length=256 aa	256	8	232	A0A086IQC3	PHI:8968 proV 573 Klebsiella_pneumoniae reduced_virulence	400	27	255	236	28.8135593220339	8.44e-18
chr_1879	1950182-1951105 - length=307 aa	307	1	299	Q47723	PHI:8585 efaA 1351 Enterococcus_faecalis unaffected_pathogenicity__reduced_virulence	308	1	298	310	27.741935483871	1.21e-32
chr_1880	1951231-1951890 + length=219 aa	219	1	216	Q97PH9	PHI:2736 IDTR 1313 Streptococcus_pneumoniae reduced_virulence	216	1	216	216	55.5555555555556	1.86e-80
chr_1883	1953339-1953857 - length=172 aa	172	38	167	Q8L361	PHI:5249 RgfA 1311 Streptococcus_agalactiae increased_virulence_(hypervirulence)	218	5	134	130	56.1538461538462	5.40e-45
chr_1887	1955036-1957237 - length=733 aa	733	1	733	A0A0H3N294	PHI:6720 relA 1307 Streptococcus_suis reduced_virulence	733	1	733	733	100	0.0
chr_1888	1957493-1959934 + length=813 aa	813	108	719	P08331	PHI:7020 cpdB 562 Escherichia_coli reduced_virulence	647	17	637	627	46.5709728867624	7.01e-184
chr_1889	1960456-1961280 - length=274 aa	274	5	220	A7KT36	PHI:3007 srtD 1313 Streptococcus_pneumoniae reduced_virulence	283	10	222	217	36.8663594470046	2.80e-35
chr_1893	1964150-1965199 - length=349 aa	349	1	349	B5UAE3	PHI:3093 Sbp2 1307 Streptococcus_suis reduced_virulence	650	302	650	349	100	4.24e-230
chr_1894	1965243-1966103 - length=286 aa	286	1	266	B5UAE3	PHI:3093 Sbp2 1307 Streptococcus_suis reduced_virulence	650	1	266	266	99.6240601503759	7.72e-186
chr_1896	1970282-1973281 - length=999 aa	999	1	999	I7F9U1	PHI:2805 cbp40 1307 Streptococcus_suis reduced_virulence	999	1	999	999	100	0.0
chr_1903	1978158-1979444 + length=428 aa	428	5	404	A0A164J6A6	PHI:6447 rarA 573 Klebsiella_pneumoniae reduced_virulence	447	16	422	407	37.8378378378378	8.57e-84
chr_1913	1987940-1990480 - length=846 aa	846	218	786	Q5KN74	PHI:7207 msh2 5207 Cryptococcus_neoformans unaffected_pathogenicity	965	283	881	602	30.7308970099668	4.63e-78
chr_1924	2001018-2002001 + length=327 aa	327	5	269	P0A2P8	PHI:2672 fruR 28901 Salmonella_enterica reduced_virulence	334	3	265	276	26.0869565217391	1.20e-12
chr_1928	2005684-2007435 - length=583 aa	583	17	233	A0QHC4	PHI:7990 LysX 1764 Mycobacterium_avium increased_virulence_(hypervirulence)	1177	736	946	220	27.2727272727273	5.17e-09
chr_1932	2010031-2012430 - length=799 aa	799	163	651	Q00903	PHI:24 Avenacinase 29850 Gaeumannomyces_graminis unaffected_pathogenicity__loss_of_pathogenicity	793	214	791	589	26.6553480475382	1.07e-36
chr_1938	2019946-2021463 - length=505 aa	505	64	499	C5BDL7	PHI:2960 frdA 67780 Edwardsiella_ictaluri reduced_virulence	599	7	411	449	28.9532293986637	7.10e-27
chr_1944	2025135-2027096 - length=653 aa	653	1	650	Q04HX1	PHI:4222 Pde1 1313 Streptococcus_pneumoniae reduced_virulence	657	1	650	650	60.6153846153846	7.61e-275
chr_1956	2036318-2037085 - length=255 aa	255	3	229	A0A086IQC3	PHI:8968 proV 573 Klebsiella_pneumoniae reduced_virulence	400	49	276	234	38.034188034188	3.00e-34
chr_1957	2037136-2037972 - length=278 aa	278	4	228	Q8DPC2	PHI:6319 potA 1313 Streptococcus_pneumoniae reduced_virulence	385	5	226	226	36.7256637168142	9.35e-42
chr_1959	2038518-2039375 - length=285 aa	285	1	283	Q8DMX7	PHI:3158 spr2028 1313 Streptococcus_pneumoniae reduced_virulence	276	4	273	285	37.8947368421053	5.53e-37
chr_1964	2043816-2045297 - length=493 aa	493	1	493	D5AF41	PHI:4071 IMPDH 1307 Streptococcus_suis reduced_virulence	493	1	493	493	99.7971602434077	0.0
chr_1967	2047846-2049468 + length=540 aa	540	8	226	Q7MVN8	PHI:9164 PG_RS04465_(PG1010) 837 Porphyromonas_gingivalis reduced_virulence	275	6	201	226	26.5486725663717	2.58e-13
chr_1972	2054116-2055312 + length=398 aa	398	6	396	Q04HU1	PHI:3898 HtrA 1313 Streptococcus_pneumoniae reduced_virulence	393	7	391	393	57.7608142493639	6.34e-140
