# Supplementary material for: Analysis of Antimicrobial Resistance and Virulence Factors in Multidrug-Resistant Streptococcus suis Serotype 2 Isolates Using Whole-Genome Sequencing
Source: Microorganisms. 2025 Nov 7;13(11):2552. doi: 10.3390/microorganisms13112552 (PMC12654837; doi:10.3390/microorganisms13112552)
Supplement: Supplementary file 1 [file microorganisms-13-02552-s001.zip › Table. S4 Summary of protein domain on the S. Suis 2 ST01 chromosome using PFAM.xls]

query_identifiers	target_identifiers	sequence_identity	alignment_length	mismatches_num	gap_openings_num	query_domain_start	query_domain_end	target_domain_start	target_domain_end	E-value	bit_score
chr_1386	PF02065.21	0.637	230	83	0	319	548	98	326	2.723E-82	290
chr_1386	PF16875.8	0.347	304	180	0	32	335	91	366	3.324E-44	173
chr_1386	PF16874.8	0.463	81	40	0	646	721	34	114	9.633E-13	71
chr_1386	PF16499.8	0.246	161	110	0	325	485	93	239	7.171E-08	55
chr_1418	PF01797.19	0.427	112	63	0	17	128	140	250	1.512E-20	87
chr_1450	PF05343.17	0.400	296	176	0	44	339	195	489	1.592E-58	206
chr_1482	PF04228.16	0.560	227	99	0	78	302	156	382	1.355E-72	245
chr_1514	PF01451.24	0.417	151	82	0	4	144	29	179	1.027E-29	113
chr_1546	PF14714.9	0.566	105	44	0	334	435	6	110	1.055E-27	117
chr_1546	PF12631.10	0.297	186	115	0	175	360	285	448	1.633E-17	85
chr_1546	PF02421.21	0.308	168	116	0	1	168	71	238	1.421E-16	82
chr_1546	PF01926.26	0.239	229	169	0	163	391	63	285	1.858E-13	72
chr_1546	PF00009.30	0.246	207	137	0	1	183	117	323	7.759E-13	70
chr_1546	PF10662.12	0.263	165	108	0	6	170	123	269	1.140E-10	63
chr_1546	PF00025.24	0.226	204	157	0	6	209	90	293	1.957E-09	59
chr_1546	PF00071.25	0.250	168	125	0	6	172	91	258	1.957E-09	59
chr_1546	PF03193.19	0.257	151	106	0	84	234	134	277	1.646E-08	56
chr_1546	PF04548.19	0.263	142	99	0	179	314	65	206	3.346E-08	55
chr_1546	PF05049.16	0.216	202	149	0	158	348	73	274	1.381E-07	53
chr_1546	PF09439.13	0.265	121	87	0	4	122	58	178	4.764E-06	48
chr_1546	PF08477.16	0.232	137	103	0	6	140	67	203	1.634E-04	43
chr_1546	PF00735.21	0.193	202	142	0	5	181	175	376	3.313E-04	42
chr_1546	PF00350.26	0.195	197	118	0	6	152	288	484	3.313E-04	42
chr_1578	PF02254.21	0.358	114	73	0	8	121	74	187	6.654E-14	70
chr_1578	PF02080.24	0.307	83	56	0	136	218	16	97	9.796E-05	42
chr_1610	PF03255.17	0.778	90	20	0	10	99	124	213	6.445E-39	145
chr_1610	PF01039.25	0.388	176	101	0	29	204	368	533	4.890E-30	119
chr_1610	PF06833.14	0.252	255	143	0	22	213	16	270	6.679E-20	89
chr_1642	PF00436.28	0.510	105	50	0	1	103	35	139	6.555E-26	103
chr_1538	PF03449.18	0.530	83	39	0	6	88	9	91	4.150E-20	86
chr_1538	PF01272.22	0.445	96	53	0	62	157	27	122	1.065E-17	79
chr_1602	PF01420.22	0.241	196	131	0	20	215	179	351	4.686E-11	64
chr_1634	PF03780.16	0.424	104	58	0	7	108	51	154	7.274E-19	81
chr_1666	PF03816.17	0.471	161	78	0	81	241	72	220	7.006E-36	141
chr_1698	PF09992.12	0.409	178	100	0	108	285	158	328	4.734E-33	129
chr_1762	PF03610.19	0.298	106	69	0	1	100	13	118	1.378E-08	51
chr_1794	PF04263.19	0.381	82	47	0	4	85	98	174	6.074E-10	56
chr_1826	PF00749.24	0.439	404	218	0	4	407	52	440	1.965E-94	317
chr_1826	PF19269.2	0.328	179	118	0	308	484	125	303	1.689E-20	95
chr_1826	PF01921.21	0.175	300	245	0	12	309	180	479	5.580E-06	48
chr_1674	PF19300.2	0.450	121	65	0	1	120	60	180	2.518E-23	101
chr_1706	PF02645.19	0.456	276	149	0	3	278	32	305	2.486E-67	229
chr_1738	PF01380.25	0.378	145	90	0	105	249	50	194	9.956E-22	95
chr_1738	PF01418.20	0.401	92	54	0	6	97	32	122	1.702E-12	67
chr_1738	PF13580.9	0.236	168	105	0	69	207	37	204	5.308E-08	53
chr_1770	PF04262.17	0.565	310	132	0	3	306	21	330	8.134E-98	337
chr_1770	PF18419.4	0.767	58	13	0	417	473	3	60	1.959E-19	93
chr_1770	PF08443.14	0.203	275	159	0	441	715	100	299	2.732E-10	63
chr_1770	PF01071.22	0.340	102	65	0	476	574	36	137	4.506E-09	59
chr_1770	PF02786.20	0.227	172	124	0	472	632	132	303	1.222E-06	51
chr_1770	PF07478.16	0.395	64	36	0	516	579	121	181	2.010E-05	47
chr_1834	PF00692.22	0.456	129	69	0	18	146	44	170	2.829E-28	109
chr_1866	PF02378.21	0.283	396	248	0	25	420	139	485	5.954E-43	164
chr_1898	PF04452.17	0.439	184	99	0	59	242	50	226	9.753E-40	147
chr_1898	PF20260.1	0.445	46	25	0	17	62	10	55	5.422E-04	40
chr_1930	PF00248.24	0.355	282	172	0	13	294	132	399	1.942E-45	166
chr_1962	PF13275.9	0.412	88	49	0	3	90	22	106	1.016E-13	66
chr_43	PF00005.30	0.313	223	146	0	1	214	414	636	7.355E-27	110
chr_75	PF00252.21	0.636	126	46	0	6	131	80	205	3.648E-46	160
chr_107	PF09223.14	0.716	169	47	0	333	501	20	187	5.530E-70	246
chr_107	PF01297.20	0.409	318	181	0	32	349	168	474	6.649E-64	228
chr_139	PF00164.28	0.553	136	59	0	3	136	4	139	2.664E-41	146
chr_139	PF00177.24	0.436	136	69	0	2	137	1	123	4.170E-28	108
chr_171	PF03611.17	0.496	397	198	0	8	404	18	411	7.914E-112	366
chr_235	PF01226.20	0.377	249	153	0	9	257	56	301	6.316E-44	160
chr_267	PF01556.21	0.316	352	221	0	6	357	128	451	3.622E-47	174
chr_267	PF00684.22	0.519	95	44	0	135	227	10	104	6.118E-21	95
chr_267	PF00226.34	0.659	62	20	0	6	66	36	97	2.045E-17	84
chr_267	PF14537.9	0.330	79	46	0	142	210	52	130	3.187E-05	45
chr_299	PF20071.2	0.741	43	11	0	1	43	43	85	1.283E-14	67
chr_515	PF02397.19	0.497	227	111	0	229	455	6	226	1.086E-58	211
chr_547	PF00275.23	0.461	413	220	0	9	421	72	480	2.612E-105	346
chr_579	PF01182.23	0.406	212	124	0	13	224	85	294	1.131E-41	152
chr_611	PF02826.22	0.456	171	89	0	121	284	98	268	1.385E-36	143
chr_611	PF00389.33	0.271	275	200	0	28	302	99	373	4.686E-25	108
chr_643	PF13420.10	0.569	153	65	0	5	156	123	275	1.124E-48	169
chr_643	PF13302.10	0.260	151	110	0	4	152	137	287	4.519E-10	57
chr_643	PF00583.28	0.341	90	58	0	53	142	207	295	1.009E-08	53
chr_643	PF12746.10	0.276	100	67	0	55	154	233	325	2.202E-05	43
chr_643	PF08445.13	0.305	84	56	0	85	168	65	146	4.716E-05	42
chr_643	PF13508.10	0.246	120	84	0	22	141	76	187	4.716E-05	42
chr_675	PF02581.20	0.453	192	102	0	6	197	92	278	3.136E-44	159
chr_707	PF00575.26	0.517	72	34	0	279	350	33	104	7.332E-14	73
chr_739	PF00528.25	0.243	172	124	0	87	251	186	357	2.258E-09	57
chr_771	PF06421.15	0.754	114	28	0	489	602	32	145	4.810E-46	177
chr_771	PF00009.30	0.399	203	117	0	5	199	111	313	7.539E-35	142
chr_771	PF00679.27	0.360	143	90	0	380	520	11	153	4.526E-18	88
chr_771	PF14492.9	0.355	90	55	0	288	377	14	100	2.802E-08	56
chr_771	PF03144.28	0.366	75	45	0	212	283	16	90	3.827E-06	49
chr_771	PF00025.24	0.257	133	97	0	62	192	118	250	3.827E-06	49
chr_771	PF09439.13	0.296	88	53	0	82	157	106	193	5.206E-04	42
chr_803	PF04297.17	0.525	113	53	0	1	113	24	136	1.214E-30	114
chr_1611	PF01039.25	0.433	220	119	0	64	283	118	328	2.285E-47	171
chr_1643	PF01250.20	0.508	90	43	0	4	93	39	127	6.389E-22	88
chr_1675	PF00005.30	0.327	200	132	0	31	230	410	606	4.972E-25	106
chr_1675	PF08352.15	0.592	37	15	0	226	262	15	51	1.124E-05	46
chr_1707	PF05991.14	0.474	151	79	0	6	156	51	201	3.946E-36	133
chr_1739	PF00312.25	0.585	86	35	0	3	88	29	114	3.032E-26	100
chr_1771	PF19580.2	0.267	330	226	0	632	961	146	455	6.438E-29	125
chr_1771	PF19886.2	0.410	107	60	0	51	152	58	164	6.001E-15	79
chr_1771	PF18942.3	0.235	250	171	0	158	381	90	339	4.877E-14	76
chr_1835	PF00005.30	0.377	169	105	0	352	520	390	558	6.943E-25	110
chr_1835	PF00664.26	0.271	236	168	0	70	305	179	409	1.239E-19	93
chr_1867	PF11687.11	0.400	138	82	0	1	137	39	176	1.757E-24	98
chr_1899	PF06325.16	0.367	303	190	0	4	304	59	361	2.033E-52	187
chr_1899	PF05175.17	0.384	77	46	0	170	244	71	147	7.499E-08	53
chr_1899	PF10294.12	0.235	136	96	0	104	229	27	162	4.825E-05	44
chr_1899	PF01135.22	0.279	101	72	0	169	269	155	255	4.825E-05	44
chr_1899	PF12847.10	0.224	138	104	0	157	291	43	180	8.423E-04	40
chr_1931	PF00535.29	0.392	124	73	0	5	128	89	209	2.842E-18	86
chr_1931	PF13641.9	0.256	203	150	0	4	206	184	385	4.272E-14	73
chr_1963	PF02463.22	0.255	203	140	0	3	191	831	1033	1.142E-13	72
chr_1963	PF13476.9	0.559	46	19	0	4	49	163	207	2.041E-07	52
chr_1963	PF13175.9	0.169	339	237	0	1	339	232	517	1.736E-06	49
chr_1963	PF11398.11	0.323	88	53	0	1	88	188	266	3.540E-06	48
chr_1963	PF13514.9	0.231	151	107	0	1	140	32	182	1.471E-05	46
chr_12	PF13354.9	0.313	204	130	0	216	405	92	295	1.291E-22	101
chr_76	PF00831.26	0.583	55	23	0	12	66	20	74	1.879E-14	65
chr_108	PF03965.19	0.408	126	73	0	5	130	27	150	3.058E-22	92
chr_140	PF00177.24	0.585	149	61	0	8	156	122	270	1.290E-49	171
chr_172	PF00456.24	0.503	270	130	0	7	269	131	400	4.798E-76	254
chr_172	PF13292.9	0.284	172	110	0	7	178	145	299	9.980E-15	74
chr_172	PF09364.13	0.220	236	166	0	29	242	142	377	1.741E-11	64
chr_172	PF00676.23	0.229	193	142	0	28	220	157	341	3.038E-09	57
chr_204	PF00128.27	0.291	465	290	0	17	481	119	528	3.956E-54	200
chr_204	PF11941.11	0.385	90	54	0	447	535	39	128	3.411E-10	62
chr_204	PF16657.8	0.394	76	44	0	466	538	16	91	4.741E-08	55
chr_204	PF14701.9	0.334	91	56	0	26	110	152	242	3.921E-07	52
chr_236	PF00230.23	0.310	273	149	0	8	280	114	330	3.801E-34	132
chr_1805	PF08002.14	0.415	141	81	0	1	139	14	154	2.089E-26	105
chr_1837	PF13463.9	0.345	76	48	0	30	105	51	124	1.424E-06	46
chr_1869	PF02302.20	0.391	93	54	0	2	94	20	108	8.926E-14	65
chr_1901	PF11217.11	0.597	161	62	0	1	156	11	171	7.286E-56	189
chr_1965	PF00579.28	0.406	288	163	0	1	288	109	383	6.956E-58	204
chr_14	PF00156.30	0.305	123	84	0	20	141	131	253	5.786E-11	60
chr_78	PF00238.22	0.700	117	35	0	5	121	68	184	6.761E-49	167
chr_110	PF01230.26	0.402	89	51	0	14	100	72	160	2.094E-13	65
chr_110	PF04677.18	0.269	97	69	0	3	98	59	155	8.333E-05	40
chr_110	PF11969.11	0.270	95	66	0	13	104	121	215	8.333E-05	40
chr_1102	PF07261.14	0.474	74	38	0	129	202	35	108	7.082E-13	67
chr_1134	PF01547.28	0.208	552	393	0	30	526	137	688	1.026E-30	128
chr_1166	PF00534.23	0.250	191	139	0	117	302	76	266	6.565E-12	66
chr_1166	PF13692.9	0.283	138	97	0	158	293	147	284	5.156E-10	60
chr_1198	PF00005.30	0.309	231	159	0	276	506	328	558	1.528E-25	112
chr_1198	PF00664.26	0.268	257	182	0	34	290	158	406	1.641E-21	99
chr_1230	PF01048.23	0.286	225	150	0	25	249	221	431	4.006E-22	96
chr_1262	PF17770.4	0.505	100	49	0	451	550	11	110	6.026E-21	97
chr_1262	PF12706.10	0.279	182	125	0	44	225	112	286	1.800E-14	76
chr_1262	PF00753.30	0.181	398	312	0	16	397	115	512	5.131E-12	68
chr_1262	PF16661.8	0.259	156	102	0	23	161	112	267	5.924E-09	58
chr_1262	PF07521.15	0.442	53	28	0	353	404	31	83	5.567E-05	45
chr_1326	PF08813.14	0.413	125	72	0	11	135	40	163	6.913E-23	93
chr_1326	PF16461.8	0.295	107	75	0	18	124	39	145	4.658E-08	50
chr_399	PF20071.2	0.741	43	11	0	1	43	43	85	1.283E-14	67
chr_431	PF04203.16	0.399	138	81	0	101	238	54	189	1.359E-22	98
chr_463	PF07992.17	0.299	301	192	0	5	305	163	437	4.011E-34	137
chr_463	PF02852.25	0.382	132	79	0	317	445	12	143	2.057E-18	88
chr_463	PF00070.30	0.447	73	40	0	167	239	35	107	2.456E-10	62
chr_463	PF13434.9	0.194	228	164	0	3	206	47	274	4.985E-06	48
chr_463	PF00743.22	0.196	199	154	0	5	197	155	353	1.705E-04	43
chr_495	PF01266.27	0.296	352	245	0	5	356	157	505	1.560E-41	157
chr_527	PF07922.14	0.305	232	148	0	58	289	88	301	2.362E-26	110
chr_527	PF07388.14	0.209	233	170	0	69	284	259	491	4.061E-09	57
chr_559	PF00155.24	0.334	344	226	0	41	384	222	561	2.288E-50	184
chr_559	PF01212.24	0.183	280	217	0	42	321	178	444	4.784E-07	51
chr_559	PF01041.20	0.183	283	223	0	46	328	133	406	4.784E-07	51
chr_559	PF01053.23	0.194	240	188	0	106	345	181	414	9.739E-07	50
chr_591	PF00255.22	0.703	108	32	0	3	110	47	154	5.241E-44	155
chr_591	PF08534.13	0.221	155	103	0	5	159	78	210	8.393E-06	44
chr_591	PF00578.24	0.231	142	93	0	5	146	68	189	8.393E-06	44
chr_623	PF01555.21	0.383	82	32	0	49	130	307	359	1.592E-10	57
chr_655	PF00465.22	0.219	187	122	0	9	165	81	267	3.191E-07	51
chr_687	PF16949.8	0.186	450	344	0	55	477	95	544	2.404E-16	82
chr_687	PF09847.12	0.163	431	335	0	63	493	46	446	4.674E-08	55
chr_147	PF00120.27	0.472	369	189	0	72	440	91	449	1.132E-95	319
chr_147	PF03951.22	0.462	105	51	0	6	110	57	152	2.334E-19	91
chr_179	PF14506.9	0.589	133	51	0	12	135	9	141	3.335E-42	154
chr_179	PF14507.9	0.481	114	52	0	141	242	32	145	4.175E-25	104
chr_211	PF00085.23	0.478	97	50	0	5	100	57	153	9.124E-22	88
chr_211	PF08534.13	0.353	97	48	0	15	89	97	193	1.138E-11	59
chr_211	PF13905.9	0.324	105	53	0	18	96	37	141	5.644E-11	57
chr_211	PF14595.9	0.415	67	38	0	19	84	95	161	3.086E-09	52
chr_211	PF00578.24	0.281	113	54	0	9	84	68	180	3.398E-08	49
chr_211	PF13728.9	0.323	87	51	0	20	96	139	225	7.557E-08	48
chr_211	PF13899.9	0.401	62	35	0	19	77	57	118	3.733E-07	46
chr_211	PF13098.9	0.244	119	70	0	4	96	50	168	2.013E-05	41
chr_211	PF20207.1	0.272	88	58	0	5	85	105	192	4.842E-04	37
chr_275	PF01475.22	0.427	125	71	0	25	149	43	167	4.736E-24	97
chr_307	PF00857.23	0.344	166	102	0	4	169	155	310	4.532E-23	95
chr_339	PF02446.20	0.513	477	224	0	4	480	160	619	2.939E-142	457
chr_371	PF00313.25	0.649	65	22	0	1	64	18	82	8.090E-22	86
chr_403	PF06124.14	0.539	98	45	0	4	101	3	100	5.705E-27	103
chr_435	PF11104.11	0.232	346	237	0	4	349	183	492	8.661E-23	102
chr_435	PF06723.16	0.252	239	172	0	169	399	260	498	8.029E-17	83
chr_435	PF14450.9	0.341	143	90	0	206	343	14	156	3.369E-16	81
chr_435	PF02491.23	0.499	75	37	0	84	158	27	100	2.091E-13	72
chr_435	PF00012.23	0.219	198	136	0	169	343	257	454	7.411E-08	54
chr_435	PF11983.11	0.302	103	66	0	357	459	1	95	1.254E-06	50
chr_435	PF06406.14	0.227	164	125	0	168	331	175	337	2.543E-06	49
chr_435	PF00022.22	0.194	218	156	0	148	341	390	607	2.117E-05	46
chr_404	PF07702.16	0.340	207	135	0	30	236	5	210	3.358E-29	116
chr_404	PF00392.24	0.492	61	30	0	13	72	32	92	4.247E-10	59
chr_436	PF12327.11	0.525	113	51	0	217	324	21	133	6.695E-27	114
chr_436	PF00091.28	0.334	205	108	0	11	173	102	306	2.987E-26	112
chr_468	PF00152.23	0.461	341	169	0	156	496	455	769	1.146E-83	286
chr_468	PF01409.23	0.257	150	98	0	182	314	204	353	4.143E-08	55
chr_468	PF01336.28	0.341	84	52	0	65	148	49	128	2.858E-06	49
chr_500	PF00005.30	0.424	154	86	0	17	166	409	562	2.355E-30	118
chr_500	PF02463.22	0.349	75	47	0	134	206	1252	1326	4.421E-06	46
chr_532	PF02348.22	0.371	189	116	0	5	193	45	229	7.545E-29	120
chr_564	PF01042.24	0.549	115	51	0	10	123	59	173	1.536E-33	123
chr_564	PF14588.9	0.283	135	82	0	9	124	66	200	2.484E-11	59
chr_596	PF08245.15	0.306	189	128	0	117	305	79	263	2.945E-19	91
chr_596	PF02875.24	0.321	117	77	0	293	406	3	119	2.788E-10	62
chr_628	PF02878.19	0.365	191	117	0	23	213	51	235	1.963E-27	118
chr_628	PF02880.19	0.413	131	69	0	324	454	77	194	6.597E-21	97
chr_628	PF02879.19	0.340	155	98	0	183	337	19	167	3.938E-18	88
chr_628	PF00408.23	0.242	201	135	0	355	555	1	179	2.228E-11	66
chr_660	PF07992.17	0.293	284	196	0	1	284	162	439	1.568E-30	126
chr_660	PF02852.25	0.306	86	56	0	329	410	44	129	8.442E-05	44
chr_660	PF00743.22	0.196	196	137	0	3	174	156	351	1.710E-04	43
chr_692	PF01018.25	0.655	154	53	0	3	156	76	229	6.114E-56	202
chr_692	PF09269.14	0.658	70	23	0	365	433	23	92	2.371E-20	94
chr_692	PF01926.26	0.238	245	184	0	133	375	44	288	5.142E-15	77
chr_692	PF02421.21	0.224	248	177	0	161	408	76	304	7.719E-13	70
chr_692	PF00025.24	0.218	176	120	0	154	329	87	241	4.747E-06	48
chr_692	PF10662.12	0.181	247	174	0	116	329	10	256	8.034E-05	44
chr_1281	PF07997.14	0.376	119	74	0	1	119	40	158	8.936E-18	78
chr_1313	PF00654.23	0.262	400	277	0	4	380	149	548	1.622E-37	146
chr_1377	PF13458.9	0.348	367	237	0	9	373	79	445	6.552E-59	209
chr_1377	PF13433.9	0.225	350	269	0	25	372	161	510	1.599E-21	97
chr_1377	PF04348.16	0.163	325	263	0	42	366	385	699	1.379E-04	43
chr_1409	PF00293.31	0.276	154	111	0	2	155	34	187	2.648E-12	64
chr_1441	PF04138.17	0.266	130	87	0	16	145	36	155	2.589E-08	51
chr_1473	PF09911.12	0.455	176	95	0	1	175	21	196	7.180E-41	147
chr_1537	PF02096.23	0.367	203	125	0	60	262	97	295	7.862E-32	126
chr_1569	PF07009.14	0.431	117	63	0	16	132	37	147	1.796E-22	92
chr_258	PF01070.21	0.278	316	208	0	31	346	325	613	7.360E-32	128
chr_258	PF00478.28	0.185	325	235	0	47	335	385	709	1.369E-09	59
chr_258	PF01645.20	0.265	141	102	0	152	292	223	362	2.404E-08	55
chr_258	PF01180.24	0.178	298	217	0	23	287	153	450	8.549E-07	50
chr_258	PF03060.18	0.226	137	104	0	156	292	251	386	5.168E-04	41
chr_290	PF20434.1	0.290	238	153	0	73	310	137	353	3.856E-24	104
chr_290	PF07859.16	0.270	226	157	0	87	312	112	327	3.115E-19	89
chr_290	PF10340.12	0.239	179	128	0	92	270	144	312	2.374E-09	58
chr_290	PF00135.31	0.288	108	75	0	81	186	217	324	1.523E-06	49
chr_290	PF00151.22	0.232	128	97	0	73	199	150	277	9.380E-04	40
chr_322	PF01985.24	0.527	86	40	0	1	86	37	122	8.354E-22	88
chr_354	PF12846.10	0.483	320	162	0	421	740	95	409	1.714E-80	286
chr_354	PF19044.3	0.207	305	236	0	429	726	153	457	5.282E-13	72
chr_354	PF05872.15	0.273	112	76	0	639	744	340	451	2.116E-05	47
chr_386	PF01189.20	0.444	224	122	0	198	418	90	313	1.102E-48	180
chr_386	PF01029.21	0.419	122	69	0	1	120	169	290	4.318E-20	93
chr_386	PF17125.8	0.317	106	67	0	136	234	65	170	3.147E-08	55
chr_386	PF09445.13	0.226	158	118	0	205	358	27	184	9.155E-06	47
chr_386	PF01728.22	0.185	237	168	0	156	392	123	329	3.772E-05	45
chr_418	PF02661.21	0.236	153	107	0	51	203	95	235	9.232E-07	49
chr_482	PF08282.15	0.379	174	103	0	1	174	296	462	2.053E-29	114
chr_482	PF05116.16	0.323	114	74	0	72	182	287	400	2.798E-11	61
chr_514	PF19567.2	0.510	234	112	0	1	234	41	269	1.028E-66	225
chr_514	PF02811.22	0.181	220	176	0	1	220	144	359	5.206E-04	40
chr_1097	PF00908.20	0.429	180	100	0	17	196	62	237	8.549E-38	139
chr_1129	PF00298.22	0.490	140	69	0	4	140	10	149	2.542E-35	129
chr_1129	PF03946.17	0.750	59	15	0	8	66	16	74	7.782E-23	93
chr_1161	PF00528.25	0.191	207	159	0	17	214	157	363	9.585E-05	42
chr_1193	PF01380.25	0.285	134	94	0	118	249	61	194	6.095E-10	59
chr_1193	PF01418.20	0.409	65	38	0	12	76	32	96	9.398E-07	49
chr_1225	PF12535.11	0.719	53	15	0	1	53	13	65	3.561E-17	79
chr_1225	PF00293.31	0.273	157	108	0	20	169	31	187	4.121E-12	64
chr_1257	PF13127.9	0.428	70	39	0	86	155	1	70	7.381E-10	56
chr_1257	PF12844.10	0.393	78	47	0	4	81	18	95	7.381E-10	56
chr_1257	PF01381.25	0.493	53	26	0	7	59	33	85	3.645E-08	51
chr_1257	PF13560.9	0.401	61	35	0	1	60	79	139	1.758E-06	46
chr_1257	PF15731.8	0.438	47	26	0	4	50	125	171	1.766E-04	40
chr_1289	PF01965.27	0.438	163	89	0	3	161	118	280	5.461E-35	130
chr_1289	PF17124.8	0.315	80	53	0	56	133	160	239	5.601E-05	42
chr_1321	PF07902.14	0.221	619	273	0	768	1386	1	352	6.898E-40	162
chr_1385	PF01547.28	0.289	337	230	0	16	339	140	476	4.439E-37	145
chr_1385	PF13416.9	0.273	327	220	0	50	376	170	472	1.838E-31	128
chr_1385	PF13343.9	0.180	353	248	0	52	404	139	442	4.207E-10	61
chr_714	PF00829.24	0.597	100	39	0	4	102	37	136	1.465E-32	119
chr_746	PF00478.28	0.436	352	177	0	8	322	368	719	3.606E-82	274
chr_746	PF01070.21	0.218	236	175	0	10	234	325	560	5.791E-11	63
chr_746	PF02581.20	0.273	114	79	0	121	234	162	270	2.911E-06	48
chr_746	PF01180.24	0.203	188	122	0	79	232	265	452	5.097E-05	44
chr_746	PF03060.18	0.277	93	65	0	149	241	302	392	8.858E-04	40
chr_778	PF01300.21	0.454	110	58	0	1	107	113	222	3.754E-23	93
chr_810	PF00589.25	0.313	165	111	0	184	348	216	378	7.012E-17	82
chr_810	PF02899.20	0.244	182	114	0	22	173	1	182	3.069E-10	61
chr_810	PF13495.9	0.281	122	70	0	11	132	20	118	9.566E-08	53
chr_842	PF03692.18	0.477	83	41	0	51	130	57	139	1.222E-16	76
chr_874	PF02255.19	0.590	92	37	0	11	102	18	109	1.036E-28	108
chr_906	PF00056.26	0.464	177	91	0	7	176	43	219	5.200E-40	151
chr_906	PF02866.21	0.460	165	84	0	149	313	93	249	2.744E-36	140
chr_938	PF09903.12	0.531	251	114	0	148	398	38	281	1.569E-73	253
chr_970	PF13561.9	0.328	262	159	0	12	273	129	365	3.244E-36	138
chr_970	PF00106.28	0.297	258	169	0	8	265	99	340	4.385E-29	117
chr_1002	PF14622.9	0.526	141	64	0	15	155	70	205	2.508E-38	142
chr_1002	PF00636.29	0.367	139	77	0	14	136	32	170	7.036E-20	88
chr_1002	PF00035.29	0.426	70	39	0	156	225	46	114	3.211E-09	56
chr_1553	PF00393.22	0.625	324	117	0	147	470	46	357	2.155E-122	398
chr_1553	PF03446.18	0.304	199	134	0	7	205	72	264	3.261E-20	94
chr_1585	PF03483.20	0.371	146	90	0	67	210	65	210	1.685E-21	93
chr_1617	PF00698.24	0.479	281	145	0	5	284	150	430	1.463E-73	248
chr_1649	PF02779.27	0.437	208	114	0	7	214	60	263	2.255E-44	164
chr_1649	PF02780.23	0.430	139	78	0	193	331	34	170	7.329E-26	109
chr_1649	PF17147.7	0.296	91	61	0	190	280	11	98	5.206E-05	44
chr_1681	PF01592.19	0.433	139	75	0	3	136	58	196	1.799E-28	109
chr_1713	PF00005.30	0.371	191	116	0	22	206	410	600	1.928E-29	121
chr_1713	PF17912.4	0.512	55	25	0	247	299	9	63	1.248E-08	56
chr_1713	PF08402.13	0.243	138	95	0	230	367	2	128	7.625E-06	47
chr_1777	PF07724.17	0.413	223	130	0	495	717	35	256	8.115E-41	163
chr_1777	PF17871.4	0.603	70	27	0	371	440	39	108	6.330E-17	85
chr_1777	PF10431.12	0.358	112	71	0	705	816	26	137	4.672E-12	69
chr_1777	PF07728.17	0.258	183	133	0	496	675	56	238	1.895E-11	67
chr_1777	PF00004.32	0.192	281	226	0	170	450	86	366	2.075E-08	57
chr_1777	PF06309.14	0.265	132	92	0	510	641	58	183	6.854E-07	52
chr_1777	PF01078.24	0.242	153	113	0	518	667	97	249	1.379E-06	51
chr_1777	PF00158.29	0.238	160	115	0	508	667	90	241	1.379E-06	51
chr_1777	PF20030.2	0.186	263	197	0	481	743	18	260	5.586E-06	49
chr_1777	PF13177.9	0.235	146	104	0	522	667	126	262	4.551E-05	46
chr_1777	PF01637.21	0.185	241	174	0	210	424	96	336	4.551E-05	46
chr_1777	PF05496.15	0.245	131	79	0	518	648	67	172	9.157E-05	45
chr_1777	PF01695.20	0.243	128	81	0	548	675	131	238	1.842E-04	44
chr_1841	PF01812.23	0.419	181	97	0	3	170	108	288	4.783E-37	136
chr_903	PF04002.18	0.498	135	67	0	92	226	52	186	3.327E-33	127
chr_903	PF20582.1	0.528	71	33	0	13	83	23	93	3.426E-15	74
chr_935	PF04282.16	0.565	78	33	0	4	79	3	80	3.995E-18	87
chr_935	PF13596.9	0.342	127	80	0	301	427	27	148	9.340E-14	73
chr_935	PF01814.26	0.223	157	115	0	106	254	69	225	4.044E-05	45
chr_967	PF00933.24	0.314	317	205	0	91	407	124	423	3.696E-39	155
chr_999	PF08282.15	0.375	257	153	0	2	258	219	464	2.677E-45	164
chr_999	PF05116.16	0.228	233	157	0	6	238	172	375	7.044E-13	68
chr_1031	PF02502.21	0.283	205	128	0	3	182	54	258	1.017E-19	87
chr_1031	PF12408.11	0.699	57	16	0	157	211	1	57	2.309E-18	83
chr_1063	PF06133.14	0.357	108	69	0	5	112	21	128	5.752E-14	66
chr_1095	PF16363.8	0.424	327	184	0	9	329	147	473	3.491E-72	246
chr_1095	PF01370.24	0.292	298	200	0	7	304	137	419	4.983E-33	131
chr_1095	PF01073.22	0.265	249	179	0	9	257	93	336	8.451E-21	94
chr_1095	PF04321.20	0.218	322	224	0	5	326	124	410	1.454E-17	84
chr_1095	PF07993.15	0.211	333	253	0	9	330	146	478	1.337E-16	81
chr_1095	PF02719.18	0.306	139	85	0	7	130	140	278	1.827E-12	68
chr_1159	PF00497.23	0.328	209	139	0	60	267	225	433	4.657E-27	111
chr_1159	PF16868.8	0.221	219	154	0	9	207	57	275	1.546E-10	61
chr_1159	PF09084.14	0.259	156	110	0	87	236	180	335	1.412E-09	58
chr_1159	PF10613.12	0.321	108	63	0	53	146	70	177	2.945E-09	57
chr_1159	PF13379.9	0.238	153	111	0	63	209	163	315	1.015E-06	49
chr_1159	PF12974.10	0.232	160	111	0	81	226	147	306	1.015E-06	49
chr_1191	PF01219.22	0.492	109	53	0	3	108	10	118	2.163E-26	102
chr_1160	PF00528.25	0.197	224	172	0	11	225	139	362	6.317E-07	49
chr_1192	PF02130.20	0.456	137	64	0	24	160	69	187	4.848E-30	115
chr_1224	PF13344.9	0.451	105	57	0	1	105	83	186	1.443E-19	88
chr_1224	PF13242.9	0.513	71	34	0	179	249	89	159	6.320E-14	71
chr_1256	PF13847.9	0.320	115	69	0	80	181	72	186	1.474E-10	61
chr_1256	PF13649.9	0.305	123	76	0	94	204	85	207	3.088E-10	60
chr_1256	PF01209.21	0.314	115	68	0	94	193	181	295	6.463E-10	59
chr_1256	PF08241.15	0.320	107	67	0	83	181	88	194	2.822E-09	57
chr_1256	PF13489.9	0.297	103	68	0	92	189	192	294	9.816E-07	49
chr_1256	PF02353.23	0.245	131	82	0	73	181	115	245	1.787E-05	45
chr_1256	PF03848.17	0.286	94	60	0	94	178	66	159	7.587E-05	43
chr_1256	PF02390.20	0.215	155	105	0	46	180	9	163	1.561E-04	42
chr_1256	PF08003.14	0.238	125	84	0	79	189	120	244	3.210E-04	41
chr_1256	PF05401.14	0.257	105	71	0	92	187	99	203	6.596E-04	40
chr_1288	PF00204.28	0.397	284	170	0	173	456	27	309	6.024E-52	196
chr_1288	PF00986.24	0.711	75	21	0	567	640	7	81	8.992E-25	110
chr_1288	PF02518.29	0.252	292	199	0	33	324	121	387	1.073E-21	100
chr_1288	PF01751.25	0.217	249	193	0	355	603	6	253	2.734E-11	66
chr_1288	PF13589.9	0.259	115	83	0	2	116	59	171	1.388E-04	44
chr_1352	PF03837.17	0.425	193	108	0	16	204	46	238	2.197E-39	147
chr_1384	PF00528.25	0.249	246	173	0	42	287	132	362	1.287E-17	83
chr_1416	PF03551.17	0.426	97	52	0	14	105	29	125	1.847E-17	76
chr_1448	PF00383.26	0.412	108	56	0	9	116	129	224	1.837E-18	81
chr_1448	PF14437.9	0.338	114	68	0	3	116	122	224	5.764E-13	65
chr_1448	PF14439.9	0.352	62	34	0	66	119	38	99	3.581E-04	39
chr_1083	PF09913.12	0.269	392	277	0	14	393	105	496	3.457E-38	149
chr_1115	PF11240.11	0.677	53	17	0	3	55	6	58	7.321E-18	74
chr_1147	PF08245.15	0.268	326	223	0	85	390	59	384	7.284E-30	124
chr_1147	PF01225.28	0.286	141	85	0	29	148	23	163	2.498E-10	62
chr_1147	PF02875.24	0.297	119	79	0	270	388	5	118	1.759E-08	56
chr_1275	PF10282.12	0.442	296	163	0	26	318	156	451	1.261E-68	235
chr_1307	PF01197.21	0.591	78	27	0	1	78	13	80	1.222E-23	92
chr_1339	PF03237.18	0.247	260	194	0	2	259	87	346	2.461E-18	87
chr_1339	PF17289.5	0.252	201	142	0	181	371	34	234	5.748E-13	70
chr_1339	PF04466.16	0.259	176	128	0	3	178	124	297	2.097E-11	65
chr_1723	PF00480.23	0.343	246	161	0	1	246	200	445	1.112E-36	138
chr_1787	PF00912.25	0.564	172	73	0	106	273	85	256	6.685E-49	188
chr_1787	PF00905.25	0.299	355	236	0	365	702	163	517	2.150E-40	161
chr_1819	PF00764.22	0.656	395	133	0	6	394	42	436	7.612E-164	514
chr_1819	PF03054.19	0.220	190	129	0	4	170	49	238	2.392E-07	52
chr_1819	PF06508.16	0.172	304	248	0	7	310	157	457	8.339E-06	47
chr_1851	PF13483.9	0.216	252	158	0	40	291	58	260	8.753E-12	66
chr_1851	PF12706.10	0.213	257	190	0	36	292	50	291	1.802E-11	65
chr_1915	PF00750.22	0.396	492	289	0	43	522	53	544	1.913E-99	335
chr_1915	PF05746.18	0.439	125	67	0	442	561	62	186	3.633E-22	101
chr_1915	PF03485.19	0.423	84	47	0	1	83	57	140	2.163E-11	66
chr_1947	PF00293.31	0.329	115	73	0	7	121	77	186	1.910E-12	63
chr_28	PF13522.9	0.404	174	103	0	27	199	24	197	1.095E-29	124
chr_28	PF13537.9	0.344	145	90	0	66	210	42	179	9.254E-17	83
chr_28	PF00156.30	0.235	193	139	0	202	384	46	238	1.161E-09	60
chr_28	PF00310.24	0.215	201	126	0	70	230	305	505	1.636E-07	53
chr_28	PF14572.9	0.289	90	63	0	348	437	116	205	3.835E-04	42
chr_28	PF13230.9	0.289	89	60	0	80	165	123	211	7.757E-04	41
chr_60	PF03960.18	0.396	110	65	0	5	114	85	193	8.602E-18	78
chr_1310	PF00258.28	0.399	134	77	0	6	134	109	242	2.513E-23	95
chr_1310	PF12724.10	0.330	96	61	0	6	101	54	145	6.731E-09	53
chr_1310	PF12641.10	0.304	93	57	0	2	94	15	97	1.567E-06	46
chr_1374	PF00005.30	0.300	229	151	0	21	249	411	627	1.161E-25	106
chr_1374	PF12399.11	0.626	33	12	0	222	254	1	33	3.116E-05	44
chr_1406	PF08543.15	0.338	244	158	0	22	265	113	352	3.626E-35	135
chr_1438	PF17674.4	0.505	82	40	0	151	231	33	114	2.102E-16	80
chr_1438	PF14635.9	0.322	112	71	0	54	158	23	134	5.035E-10	60
chr_1438	PF16921.8	0.856	32	4	0	10	41	137	168	1.039E-09	59
chr_1438	PF00575.26	0.393	78	41	0	240	317	32	100	9.105E-09	56
chr_1438	PF12836.10	0.445	65	36	0	80	144	20	84	1.874E-08	55
chr_1438	PF14639.9	0.419	64	35	0	9	69	216	279	6.850E-07	50
chr_1470	PF00583.28	0.386	91	52	0	52	142	203	288	2.786E-12	63
chr_1470	PF13420.10	0.275	142	97	0	4	145	123	257	6.468E-11	59
chr_1470	PF13673.10	0.341	95	55	0	51	145	105	188	1.487E-09	55
chr_1470	PF13508.10	0.322	91	53	0	52	142	103	181	1.602E-07	49
chr_1470	PF13523.9	0.210	147	108	0	10	147	86	232	7.681E-04	38
chr_1502	PF05362.16	0.350	143	80	0	181	323	179	302	5.506E-18	85
chr_1566	PF11683.11	0.470	126	65	0	1	123	10	135	2.820E-26	111
chr_1598	PF03613.17	0.530	299	124	0	4	302	22	285	6.528E-92	301
chr_383	PF01192.25	0.454	56	28	0	8	59	11	66	3.398E-08	49
chr_415	PF13671.9	0.238	117	87	0	3	119	68	182	6.326E-04	39
chr_447	PF00528.25	0.257	141	100	0	34	174	177	312	6.523E-08	52
chr_479	PF13791.9	0.340	161	102	0	150	310	76	231	4.711E-20	91
chr_511	PF03816.17	0.383	197	119	0	244	440	72	265	1.234E-31	130
chr_511	PF02916.18	0.452	118	61	0	67	184	23	135	9.204E-22	99
chr_543	PF00589.25	0.343	97	60	0	21	113	220	316	8.548E-11	57
chr_575	PF00728.25	0.294	323	204	0	907	1229	90	379	3.774E-34	143
chr_575	PF00722.24	0.309	240	164	0	419	658	10	247	5.694E-26	116
chr_575	PF03935.18	0.225	295	204	0	421	684	120	414	5.550E-16	83
chr_575	PF00754.28	0.227	156	119	0	301	455	74	229	8.644E-05	46
chr_607	PF06156.16	0.531	105	48	0	1	103	32	136	1.036E-28	108
chr_772	PF01361.24	0.496	59	29	0	2	59	20	78	8.103E-12	57
chr_772	PF14832.9	0.367	56	35	0	1	56	21	76	3.906E-05	38
chr_804	PF00448.25	0.487	235	120	0	101	335	57	290	9.262E-59	213
chr_804	PF02978.22	0.418	166	95	0	304	468	28	193	1.503E-29	124
chr_804	PF02881.22	0.431	75	40	0	8	82	42	112	6.303E-10	61
chr_804	PF02492.22	0.236	154	117	0	99	252	111	264	2.994E-06	49
chr_836	PF07992.17	0.305	359	245	0	1	359	162	514	1.665E-43	168
chr_836	PF02852.25	0.316	133	88	0	303	432	10	142	5.114E-12	68
chr_836	PF00070.30	0.399	88	52	0	149	236	34	121	8.602E-11	64
chr_836	PF13434.9	0.226	150	108	0	68	217	152	292	1.122E-04	44
chr_836	PF01266.27	0.151	422	329	0	16	403	4	425	4.575E-04	42
chr_868	PF00005.30	0.200	300	230	0	21	308	410	709	1.826E-11	66
chr_900	PF15507.9	0.732	68	18	0	1	67	3	70	9.366E-28	103
chr_932	PF07885.19	0.369	97	61	0	101	197	73	169	1.801E-11	63
chr_932	PF00520.34	0.210	224	151	0	6	197	212	435	3.518E-09	56
chr_964	PF17759.4	0.379	261	160	0	433	690	57	317	1.014E-42	169
chr_964	PF03483.20	0.356	233	141	0	195	427	39	258	1.894E-33	139
chr_964	PF03147.17	0.539	94	42	0	707	799	26	119	3.301E-21	99
chr_964	PF01588.23	0.343	154	99	0	10	163	5	155	7.447E-18	88
chr_964	PF03484.18	0.440	98	52	0	393	486	26	123	2.034E-15	80
chr_996	PF08713.14	0.286	171	119	0	21	188	139	309	3.273E-15	74
chr_1028	PF03610.19	0.436	112	61	0	3	112	17	128	9.556E-22	90
chr_1060	PF04392.15	0.441	241	133	0	72	310	205	445	4.222E-54	192
chr_1029	PF01081.22	0.519	189	90	0	10	198	70	257	9.225E-54	186
chr_1061	PF01791.12	0.207	280	193	0	45	324	85	329	3.314E-12	67
chr_1061	PF09863.12	0.177	299	220	0	9	307	117	384	1.472E-06	49
chr_1157	PF00072.27	0.457	110	59	0	4	112	70	179	7.731E-22	94
chr_1157	PF00486.31	0.530	75	35	0	154	228	25	99	1.887E-16	78
chr_1189	PF01149.27	0.504	115	56	0	2	114	73	187	4.191E-27	111
chr_1189	PF06831.17	0.477	120	61	0	132	248	40	159	4.307E-26	108
chr_1189	PF06827.17	0.748	31	8	0	241	271	10	40	4.741E-07	50
chr_1221	PF16363.8	0.455	321	171	0	4	324	146	460	6.712E-79	265
chr_1221	PF01370.24	0.326	254	154	0	3	256	137	366	8.128E-34	133
chr_1221	PF01073.22	0.240	308	208	0	4	311	92	366	7.421E-22	97
chr_1221	PF04321.20	0.234	294	192	0	1	294	123	374	3.024E-19	89
chr_1221	PF02719.18	0.224	293	205	0	1	293	138	402	1.169E-16	81
chr_1221	PF05368.16	0.186	329	223	0	3	331	114	388	2.680E-10	61
chr_1221	PF07993.15	0.210	239	179	0	5	232	146	384	1.138E-09	59
chr_1221	PF08659.13	0.228	141	98	0	2	129	99	239	1.096E-04	43
chr_1253	PF02457.19	0.456	168	90	0	110	275	75	242	3.489E-37	141
chr_1253	PF19293.2	0.464	71	37	0	27	96	28	98	3.695E-11	63
chr_1285	PF01548.20	0.332	195	127	0	6	196	100	294	2.308E-24	106
chr_1285	PF02371.19	0.483	83	41	0	266	348	23	102	4.057E-15	77
chr_1317	PF04531.16	0.510	83	36	0	1	75	21	103	3.786E-20	82
chr_61	PF06135.15	0.739	81	21	0	3	83	13	93	1.248E-34	124
chr_93	PF01196.22	0.558	121	46	0	8	128	70	174	1.307E-36	132
chr_125	PF02384.19	0.284	223	151	0	69	280	138	360	2.363E-21	95
chr_157	PF02065.21	0.598	251	100	0	322	572	98	346	3.352E-83	293
chr_157	PF16875.8	0.395	293	163	0	34	326	94	364	4.544E-53	201
chr_157	PF01055.29	0.231	254	186	0	318	560	236	489	2.939E-14	76
chr_157	PF16874.8	0.432	78	43	0	651	726	34	111	2.680E-10	63
chr_157	PF16499.8	0.212	239	186	0	303	539	66	304	1.089E-09	61
chr_189	PF16126.8	0.290	378	246	0	229	606	44	391	1.925E-41	163
chr_221	PF00208.24	0.407	253	145	0	171	423	150	394	1.009E-48	181
chr_221	PF02812.21	0.534	129	58	0	58	186	34	159	8.008E-33	133
chr_253	PF00005.30	0.310	212	145	0	33	244	413	623	4.822E-23	103
chr_253	PF02463.22	0.153	486	374	0	31	472	842	1327	1.322E-06	50
chr_285	PF00106.28	0.270	228	156	0	2	229	119	333	8.951E-20	89
chr_285	PF13561.9	0.252	227	158	0	3	229	145	356	1.855E-16	79
chr_349	PF01580.21	0.280	225	161	0	206	430	60	283	6.064E-20	93
chr_349	PF04665.15	0.173	288	217	0	92	379	1	263	4.316E-05	45
chr_349	PF01935.20	0.469	49	24	0	214	259	63	111	4.316E-05	45
chr_1661	PF01633.23	0.243	174	126	0	24	191	189	362	1.188E-09	58
chr_1661	PF01636.26	0.229	195	131	0	24	194	278	472	1.188E-09	58
chr_1693	PF07991.15	0.718	159	45	0	16	174	50	208	1.684E-67	232
chr_1693	PF01450.22	0.588	156	63	0	185	340	26	180	1.063E-49	180
chr_1693	PF03446.18	0.286	101	69	0	4	101	52	152	1.308E-05	46
chr_1693	PF01210.26	0.219	143	96	0	12	135	45	187	9.424E-04	40
chr_1693	PF02826.22	0.339	67	43	0	16	82	114	179	9.424E-04	40
chr_1725	PF06824.14	0.630	437	154	0	2	419	65	501	1.331E-172	541
chr_1757	PF07733.15	0.335	278	176	0	831	1108	65	330	1.494E-36	151
chr_1757	PF00929.27	0.397	179	104	0	426	598	99	277	1.121E-28	125
chr_1757	PF17657.4	0.281	233	161	0	1087	1311	38	270	3.350E-20	97
chr_1757	PF02811.22	0.409	97	54	0	328	420	133	229	1.226E-12	72
chr_1757	PF14480.9	0.429	76	41	0	4	79	13	85	2.604E-09	61
chr_1757	PF13482.9	0.217	176	127	0	418	593	101	263	2.222E-05	48
chr_1789	PF00849.25	0.410	161	91	0	79	234	105	265	5.590E-29	117
chr_1821	PF02829.17	0.557	97	43	0	75	171	17	113	8.772E-27	106
chr_1949	PF01638.20	0.601	85	34	0	19	103	42	126	1.455E-26	102
chr_608	PF00590.23	0.291	244	166	0	16	250	100	343	1.265E-25	107
chr_672	PF13419.9	0.308	177	121	0	8	184	191	366	2.349E-19	86
chr_672	PF06941.15	0.192	205	139	0	2	206	65	237	4.377E-05	43
chr_736	PF02873.19	0.437	125	55	0	197	295	79	203	3.889E-23	100
chr_768	PF10662.12	0.544	98	44	0	26	123	8	105	9.024E-26	104
chr_768	PF05049.16	0.245	167	119	0	28	185	94	260	8.249E-10	57
chr_768	PF01926.26	0.334	101	63	0	28	128	77	172	8.249E-10	57
chr_768	PF02421.21	0.232	167	120	0	26	192	74	230	8.062E-08	51
chr_768	PF00071.25	0.232	168	121	0	28	195	91	249	8.062E-08	51
chr_768	PF00735.21	0.247	146	90	0	28	147	176	321	8.062E-08	51
chr_768	PF09439.13	0.246	140	101	0	26	165	58	192	7.837E-07	48
chr_768	PF04548.19	0.248	135	97	0	28	157	63	197	7.837E-07	48
chr_768	PF03193.19	0.387	58	31	0	29	80	218	275	7.127E-05	42
chr_768	PF12631.10	0.206	168	117	0	28	195	287	434	1.503E-04	41
chr_832	PF02481.18	0.608	197	76	0	73	267	46	242	1.608E-69	235
chr_832	PF18255.4	0.823	61	11	0	1	61	2	62	2.305E-25	106
chr_864	PF04851.18	0.252	455	305	0	9	417	364	818	9.241E-39	155
chr_864	PF17757.4	0.541	96	43	0	164	259	13	107	5.496E-22	101
chr_864	PF12344.11	0.787	45	9	0	555	599	3	47	5.018E-14	75
chr_864	PF00271.34	0.277	152	106	0	448	599	200	347	2.307E-10	63
chr_896	PF01928.24	0.334	161	104	0	4	164	75	231	9.948E-21	89
chr_1893	PF16570.8	0.519	140	61	0	45	171	45	184	1.060E-35	139
chr_1893	PF17802.4	0.217	187	144	0	132	318	14	198	7.870E-07	50
chr_1925	PF00128.27	0.220	448	320	0	190	637	80	490	3.523E-27	118
chr_1925	PF17999.4	0.465	85	44	0	6	89	6	90	5.297E-14	75
chr_1925	PF02922.21	0.397	105	57	0	80	175	3	107	5.297E-14	75
chr_1925	PF02324.19	0.247	124	86	0	249	372	638	752	1.478E-04	44
chr_1957	PF00005.30	0.328	220	145	0	24	240	410	629	4.266E-29	117
chr_1957	PF02463.22	0.325	73	47	0	141	211	1252	1324	3.275E-04	41
chr_1957	PF13558.9	0.295	83	47	0	136	202	88	170	6.726E-04	40
chr_6	PF06071.16	0.735	94	24	0	278	369	7	100	1.795E-36	142
chr_6	PF01926.26	0.256	310	210	0	1	310	73	355	1.555E-25	109
chr_6	PF02421.21	0.336	106	59	0	1	106	72	161	6.924E-10	60
chr_70	PF00276.23	0.516	94	45	0	6	99	60	152	5.933E-24	94
chr_134	PF10978.11	0.437	161	90	0	77	236	43	203	4.465E-33	128
chr_166	PF03486.17	0.509	395	190	0	1	388	65	459	2.991E-116	376
chr_166	PF00890.27	0.186	378	303	0	5	377	211	588	1.222E-12	69
chr_166	PF01266.27	0.203	250	166	0	5	213	156	405	3.235E-09	58
chr_166	PF12831.10	0.247	159	104	0	5	163	100	238	2.749E-08	55
chr_166	PF01494.22	0.236	159	119	0	5	163	267	423	4.741E-07	51
chr_166	PF05834.15	0.205	197	137	0	5	201	149	321	8.135E-06	47
chr_166	PF01134.25	0.159	382	282	0	5	386	112	447	1.655E-05	46
chr_166	PF00743.22	0.213	162	106	0	7	168	157	292	1.390E-04	43
chr_198	PF00702.29	0.296	259	174	0	2	260	347	594	1.244E-28	117
chr_1510	PF01061.27	0.242	202	152	0	2	203	124	325	2.176E-12	66
chr_1510	PF12698.10	0.210	184	143	0	51	234	581	762	3.131E-06	47
chr_1574	PF07992.17	0.280	299	196	0	3	301	162	434	7.763E-29	123
chr_1606	PF02517.19	0.360	95	58	0	37	128	426	520	1.334E-11	60
chr_1638	PF01544.21	0.271	211	153	0	103	313	217	427	1.912E-17	83
chr_1670	PF03780.16	0.420	108	60	0	9	116	50	154	1.028E-19	83
chr_1766	PF01148.23	0.401	260	155	0	7	265	134	393	1.873E-51	182
chr_1766	PF01864.20	0.267	119	81	0	150	268	80	190	1.913E-06	48
chr_1798	PF04055.24	0.260	189	133	0	65	245	50	238	6.830E-13	70
chr_1798	PF13394.9	0.366	98	56	0	98	187	50	147	1.020E-10	63
chr_1798	PF13353.9	0.289	142	98	0	66	204	38	179	1.020E-10	63
chr_807	PF13671.9	0.283	124	87	0	2	125	66	187	2.458E-09	54
chr_807	PF13238.9	0.246	124	85	0	3	126	91	204	1.329E-05	43
chr_807	PF01712.22	0.224	144	92	0	3	122	112	255	2.884E-05	42
chr_807	PF01583.23	0.252	109	77	0	1	104	32	140	1.354E-04	40
chr_839	PF02698.20	0.441	126	69	0	162	287	111	234	1.662E-23	102
chr_871	PF01263.23	0.321	291	194	0	1	286	105	395	2.220E-39	148
chr_1039	PF12844.10	0.416	64	37	0	8	71	20	83	3.912E-09	50
chr_1039	PF01381.25	0.391	63	38	0	9	71	33	95	9.912E-08	46
chr_1039	PF13560.9	0.438	51	28	0	8	57	84	134	1.121E-06	43
chr_1071	PF01632.22	0.551	65	29	0	1	65	11	75	1.354E-16	71
chr_1103	PF04204.19	0.669	303	97	0	16	310	50	352	2.308E-127	404
chr_1135	PF00528.25	0.311	168	102	0	118	285	212	360	1.404E-17	83
chr_1167	PF12892.10	0.273	226	149	0	68	273	39	264	9.843E-19	90
chr_1199	PF00005.30	0.259	314	232	0	261	574	321	634	7.284E-26	113
chr_1199	PF00664.26	0.254	269	200	0	21	289	147	415	5.641E-20	94
chr_1231	PF03960.18	0.313	79	48	0	11	81	113	191	5.921E-06	42
chr_560	PF00152.23	0.438	333	182	0	113	445	448	771	8.116E-76	261
chr_560	PF01336.28	0.287	104	63	0	1	104	29	118	1.007E-05	47
chr_592	PF01032.21	0.426	315	177	0	15	329	100	409	1.131E-69	238
chr_624	PF01555.21	0.274	168	108	0	64	213	349	516	2.427E-12	68
chr_656	PF00465.22	0.293	361	238	0	7	344	79	439	6.275E-42	158
chr_656	PF13685.9	0.246	303	214	0	13	315	87	371	1.205E-22	100
chr_656	PF01761.23	0.195	260	196	0	65	324	81	325	2.390E-08	55
chr_688	PF00005.30	0.301	225	153	0	18	237	410	634	4.544E-25	104
chr_688	PF13175.9	0.357	65	39	0	129	190	452	516	1.258E-04	42
chr_688	PF13304.9	0.350	64	40	0	129	190	604	667	5.379E-04	40
chr_720	PF03831.17	0.672	79	24	0	37	111	2	80	1.420E-28	108
chr_720	PF08274.15	0.820	35	6	0	1	35	8	42	1.409E-12	62
chr_752	PF00455.25	0.408	198	114	0	54	247	8	205	2.379E-38	143
chr_752	PF08220.15	0.447	74	40	0	2	75	24	97	2.312E-11	63
chr_784	PF19804.2	0.510	51	22	0	57	107	7	52	8.407E-08	52
chr_816	PF00005.30	0.334	225	149	0	25	249	410	634	3.752E-31	122
chr_816	PF02463.22	0.345	77	48	0	144	217	1251	1327	6.986E-06	46
chr_816	PF13304.9	0.358	66	40	0	142	205	605	670	1.290E-04	42
chr_848	PF00156.30	0.338	106	62	0	58	152	136	241	5.246E-11	61
chr_1431	PF01790.21	0.465	248	131	0	2	249	108	353	1.294E-61	211
chr_1495	PF06962.15	0.601	139	53	0	43	177	28	166	5.167E-47	165
chr_1527	PF12850.10	0.303	177	100	0	2	145	182	358	2.410E-19	84
chr_1559	PF00953.24	0.408	168	95	0	81	248	99	259	3.503E-30	122
chr_1591	PF08267.15	0.584	349	144	0	2	350	66	413	2.565E-117	395
chr_1591	PF01717.21	0.469	310	164	0	424	733	227	536	4.157E-74	266
chr_1623	PF13419.9	0.357	180	114	0	6	185	190	367	7.001E-27	108
chr_1623	PF00702.29	0.217	206	138	0	3	179	399	604	5.338E-09	55
chr_1623	PF12689.10	0.270	108	74	0	86	187	113	220	2.037E-05	44
chr_1655	PF00009.30	0.248	381	267	0	440	795	113	493	2.639E-29	126
chr_1655	PF11987.11	0.437	147	82	0	704	850	26	171	1.456E-26	117
chr_1655	PF00025.24	0.241	198	149	0	402	599	45	241	1.867E-10	64
chr_1655	PF10662.12	0.255	159	107	0	441	599	113	256	1.235E-08	58
chr_1655	PF00071.25	0.259	156	115	0	447	602	91	246	1.235E-08	58
chr_1655	PF04760.18	0.489	53	27	0	2	54	20	72	1.641E-06	51
chr_1655	PF09439.13	0.237	143	100	0	438	569	51	193	5.387E-05	46
chr_1655	PF02421.21	0.216	170	132	0	443	612	72	240	5.387E-05	46
chr_1687	PF02673.21	0.458	271	145	0	8	278	39	307	1.895E-66	226
chr_1719	PF12010.11	0.418	164	93	0	334	493	20	183	2.545E-29	123
chr_1719	PF01547.28	0.241	289	213	0	69	350	178	466	1.548E-19	92
chr_1080	PF05045.15	0.414	167	87	0	98	264	76	224	1.024E-28	123
chr_1144	PF16658.8	0.613	128	48	0	377	501	11	138	7.354E-40	156
chr_1144	PF00009.30	0.402	170	100	0	11	178	120	289	1.380E-28	121
chr_1144	PF00025.24	0.210	211	153	0	8	218	85	279	1.796E-07	53
chr_1144	PF02421.21	0.206	220	163	0	10	229	73	278	1.796E-07	53
chr_1144	PF09439.13	0.230	153	109	0	4	156	51	193	1.232E-05	47
chr_1176	PF14915.9	0.175	294	210	0	251	544	57	312	1.648E-05	48
chr_1176	PF02687.24	0.239	144	108	0	971	1114	29	171	3.309E-05	47
chr_1208	PF05154.19	0.366	58	36	0	44	101	22	79	2.509E-04	39
chr_1240	PF15975.8	0.336	136	81	0	331	453	3	138	1.394E-14	76
chr_1272	PF03306.16	0.529	230	107	0	4	233	30	257	7.029E-69	231
chr_1304	PF12844.10	0.378	88	53	0	3	88	20	107	1.056E-10	59
chr_1304	PF01381.25	0.514	54	26	0	4	57	33	86	2.357E-09	55
chr_1304	PF13560.9	0.435	53	29	0	4	55	85	137	1.107E-05	44
chr_1304	PF08965.13	0.497	42	19	0	1	39	25	66	5.063E-05	42
chr_1336	PF14206.9	0.505	39	16	0	3	36	34	72	2.921E-06	40
chr_1368	PF02872.21	0.288	252	166	0	297	548	19	252	2.005E-24	109
chr_1368	PF00149.31	0.166	340	255	0	94	433	204	510	1.776E-05	47
chr_1268	PF00232.21	0.487	461	223	0	1	461	110	544	6.407E-128	414
chr_1268	PF00150.21	0.242	190	136	0	65	254	160	340	2.715E-10	62
chr_1268	PF01229.20	0.162	417	272	0	43	459	145	469	3.210E-07	52
chr_1268	PF02449.18	0.252	115	73	0	74	171	165	279	3.726E-04	42
chr_1332	PF14265.9	0.370	139	84	0	23	157	67	205	3.570E-21	89
chr_1364	PF12844.10	0.298	108	67	0	3	99	7	114	1.470E-08	51
chr_1364	PF08667.13	0.336	71	42	0	9	73	31	101	1.782E-05	42
chr_1396	PF02525.20	0.315	203	134	0	1	203	117	312	5.722E-25	102
chr_1428	PF13463.9	0.363	64	40	0	40	103	60	123	3.157E-05	42
chr_1492	PF04055.24	0.279	177	126	0	14	190	72	247	7.249E-15	74
chr_1492	PF13353.9	0.268	161	112	0	31	191	76	229	2.847E-11	63
chr_1492	PF13394.9	0.294	91	64	0	24	114	51	141	6.936E-05	43
chr_1524	PF02616.17	0.420	227	126	0	14	232	46	272	1.903E-47	169
chr_1556	PF13268.9	0.631	72	26	0	1	72	3	74	9.151E-24	92
chr_565	PF03668.18	0.637	278	99	0	7	284	100	374	5.221E-109	350
chr_597	PF01553.24	0.329	148	94	0	3	143	118	265	5.660E-17	80
chr_661	PF05043.16	0.375	93	55	0	82	170	42	134	2.788E-10	62
chr_725	PF02786.20	0.507	210	100	0	652	855	133	342	8.333E-52	200
chr_725	PF02787.22	0.503	110	52	0	384	489	2	111	3.887E-23	106
chr_725	PF02655.17	0.306	173	112	0	656	828	111	272	3.720E-16	83
chr_725	PF02222.25	0.237	263	188	0	620	867	65	327	7.480E-16	82
chr_725	PF01071.22	0.286	183	119	0	660	826	40	222	6.080E-15	79
chr_725	PF07478.16	0.262	202	142	0	670	863	97	298	4.940E-14	76
chr_725	PF02142.25	0.417	98	54	0	936	1028	50	147	9.932E-14	75
chr_725	PF13535.9	0.277	181	121	0	658	826	46	226	9.932E-14	75
chr_725	PF08443.14	0.196	329	253	0	631	946	111	439	6.553E-12	69
chr_725	PF15632.9	0.255	152	104	0	714	865	51	191	1.149E-07	55
chr_725	PF08442.13	0.213	192	132	0	123	291	74	265	3.762E-06	50
chr_725	PF13549.9	0.180	285	207	0	123	376	61	345	7.558E-06	49
chr_757	PF05173.17	0.437	144	78	0	112	255	39	177	1.056E-28	115
chr_757	PF01113.23	0.422	125	67	0	1	117	56	180	2.840E-22	96
chr_789	PF10117.12	0.376	295	178	0	2	296	179	465	2.650E-52	188
chr_853	PF03466.23	0.238	212	156	0	85	296	142	347	2.434E-12	67
chr_853	PF00126.30	0.390	83	49	0	4	85	20	102	8.622E-10	59
chr_505	PF00171.25	0.259	395	268	0	13	375	171	565	9.622E-36	141
chr_569	PF02274.20	0.515	269	125	0	138	406	113	370	2.187E-76	261
chr_569	PF19420.2	0.259	246	159	0	158	403	167	382	7.154E-19	89
chr_601	PF00571.31	0.497	52	25	0	5	55	75	126	1.177E-07	51
chr_633	PF01268.22	0.732	556	148	0	1	556	58	612	9.532E-268	823
chr_633	PF10609.12	0.299	85	58	0	43	126	41	125	4.618E-04	42
chr_665	PF00903.28	0.246	121	86	0	6	126	310	424	2.007E-04	42
chr_697	PF00204.28	0.505	176	86	0	218	393	77	250	6.025E-43	168
chr_697	PF00986.24	0.662	82	27	0	562	641	8	89	8.882E-25	110
chr_697	PF02518.29	0.236	289	202	0	29	317	121	386	2.518E-18	89
chr_697	PF01751.25	0.296	128	85	0	429	556	81	202	1.838E-09	60
chr_729	PF00886.22	0.651	70	23	0	6	72	15	84	8.766E-24	93
chr_761	PF00480.23	0.405	309	170	0	6	314	155	440	5.070E-63	218
chr_761	PF02685.19	0.201	306	243	0	9	314	128	432	1.390E-12	68
chr_761	PF01869.23	0.188	272	213	0	6	277	179	441	1.564E-07	52
chr_300	PF17191.7	0.391	163	95	0	5	161	82	244	4.826E-25	111
chr_300	PF19833.2	0.527	80	37	0	594	672	5	84	3.750E-16	82
chr_300	PF04851.18	0.235	235	175	0	251	480	370	604	4.249E-13	72
chr_300	PF00270.32	0.231	235	173	0	184	409	393	627	1.732E-12	70
chr_300	PF00271.34	0.303	127	86	0	480	606	212	336	9.623E-10	61
chr_332	PF07739.16	0.271	187	133	0	50	236	15	197	4.549E-15	74
chr_332	PF13411.9	0.393	87	52	0	3	89	34	119	4.178E-11	62
chr_332	PF06445.18	0.558	39	17	0	3	41	5	43	1.304E-05	45
chr_332	PF00376.26	0.530	38	17	0	3	40	18	54	2.429E-04	41
chr_364	PF01887.19	0.538	151	67	0	5	155	24	170	2.552E-42	156
chr_364	PF20257.1	0.388	111	62	0	170	280	9	111	2.216E-15	76
chr_396	PF04851.18	0.263	160	105	0	92	235	373	532	4.602E-10	61
chr_396	PF00271.34	0.339	92	59	0	302	393	206	295	1.350E-07	53
chr_396	PF00270.32	0.173	319	248	0	14	314	387	705	2.297E-06	49
chr_460	PF02229.19	0.485	55	27	0	19	71	17	71	7.778E-10	52
chr_492	PF00365.23	0.558	285	121	0	4	278	89	373	1.041E-92	305
chr_556	PF01710.19	0.561	104	43	0	2	105	36	135	1.388E-30	114
chr_556	PF09607.13	0.437	43	23	0	3	44	13	55	6.880E-04	37
chr_1218	PF04539.19	0.416	100	58	0	218	317	28	127	6.672E-15	76
chr_1218	PF00140.23	0.563	43	18	0	99	141	11	53	1.804E-06	49
chr_1218	PF03979.17	0.330	82	54	0	1	82	7	87	1.525E-05	46
chr_1250	PF00005.30	0.285	207	132	0	19	225	409	593	1.491E-18	89
chr_1250	PF12848.10	0.392	92	55	0	223	314	16	107	3.756E-11	65
chr_1250	PF02463.22	0.292	89	59	0	157	240	1247	1335	4.161E-04	42
chr_1314	PF15919.8	0.385	126	74	0	3	128	32	152	3.495E-20	85
chr_1314	PF15970.8	0.442	62	34	0	3	64	5	66	8.561E-09	52
chr_1346	PF07852.14	0.429	130	69	0	16	145	49	170	7.237E-26	102
chr_1378	PF09902.12	0.584	70	29	0	7	76	15	84	6.020E-20	82
chr_1410	PF00483.26	0.252	369	272	0	6	370	117	485	1.812E-30	126
chr_1410	PF12804.10	0.403	136	81	0	6	141	60	195	1.606E-21	98
chr_1410	PF01128.22	0.210	238	175	0	3	240	75	296	2.157E-09	59
chr_1410	PF14602.9	0.288	97	64	0	356	452	5	95	8.714E-05	44
chr_1442	PF03631.18	0.282	296	209	0	2	297	27	318	8.734E-31	123
chr_1474	PF13472.9	0.236	226	147	0	47	272	129	322	1.722E-13	70
chr_1474	PF14606.9	0.212	216	138	0	44	259	101	276	1.189E-08	55
chr_1474	PF00657.25	0.177	275	172	0	46	255	235	509	8.462E-06	46
chr_1506	PF00581.23	0.328	100	56	0	37	120	127	226	6.593E-10	55
chr_1878	PF00005.30	0.399	153	91	0	18	170	405	556	2.580E-26	108
chr_1878	PF02463.22	0.279	102	71	0	137	236	1245	1346	3.170E-05	44
chr_1942	PF03796.18	0.559	257	110	0	186	442	131	381	6.754E-81	276
chr_1942	PF00772.24	0.427	123	70	0	12	134	24	146	6.363E-21	96
chr_1942	PF13481.9	0.236	166	115	0	200	365	88	238	1.461E-07	53
chr_1942	PF06745.16	0.180	282	213	0	130	411	24	284	2.475E-06	49
chr_1942	PF08423.14	0.209	191	145	0	186	376	86	269	5.019E-06	48
chr_23	PF02565.18	0.315	200	132	0	29	222	23	222	5.826E-24	100
chr_55	PF01119.22	0.472	134	70	0	212	345	87	220	2.979E-27	118
chr_55	PF08676.14	0.368	184	116	0	422	605	30	213	2.521E-26	115
chr_55	PF13589.9	0.314	168	114	0	21	188	96	262	8.506E-17	84
chr_87	PF00344.23	0.422	346	175	0	69	414	260	563	5.784E-75	258
chr_151	PF13508.10	0.374	78	47	0	45	120	106	183	1.216E-08	52
chr_151	PF00583.28	0.315	98	60	0	44	132	205	302	2.661E-08	51
chr_151	PF13673.10	0.262	128	92	0	3	127	67	194	1.273E-07	49
chr_151	PF08445.13	0.318	69	44	0	66	130	58	126	6.450E-04	38
chr_183	PF02082.23	0.404	136	78	0	1	136	35	166	1.331E-24	98
chr_215	PF07242.14	0.358	132	83	0	486	617	9	139	6.491E-16	81
chr_971	PF03786.16	0.582	311	116	0	24	334	175	452	4.625E-108	351
chr_1067	PF10672.12	0.350	303	195	0	81	383	16	316	2.139E-47	175
chr_1067	PF03602.18	0.243	154	108	0	202	355	92	235	2.285E-07	52
chr_1067	PF17785.4	0.384	64	38	0	3	64	25	88	3.310E-05	45
chr_1099	PF02535.25	0.295	257	165	0	35	269	307	563	1.815E-28	115
chr_1131	PF00903.28	0.329	120	77	0	6	125	310	425	1.053E-13	66
chr_1131	PF13669.9	0.336	94	61	0	7	99	77	170	1.456E-09	54
chr_1131	PF12681.10	0.276	113	75	0	14	126	80	183	1.676E-07	48
chr_1131	PF19581.2	0.275	107	70	0	15	121	43	140	1.783E-06	45
chr_1131	PF18029.4	0.249	112	76	0	15	126	121	222	9.020E-05	40
chr_1195	PF04131.17	0.620	196	74	0	36	231	58	252	4.375E-72	240
chr_1195	PF00977.24	0.187	215	166	0	13	217	127	341	1.107E-04	42
chr_1227	PF04055.24	0.239	228	170	0	15	242	97	320	1.249E-13	72
chr_1227	PF06969.19	0.479	69	35	0	300	368	20	88	4.015E-11	64
chr_1291	PF00589.25	0.351	161	100	0	12	166	214	374	6.667E-23	95
chr_1355	PF01695.20	0.342	161	95	0	93	253	104	249	9.989E-21	92
chr_1355	PF00308.21	0.211	173	127	0	93	265	84	245	3.684E-05	44
chr_1355	PF20030.2	0.197	182	133	0	83	249	22	203	6.596E-04	40
chr_1387	PF12833.10	0.435	103	57	0	175	276	26	128	1.051E-17	83
chr_1451	PF03099.22	0.340	135	86	0	100	230	68	202	1.782E-15	77
chr_1451	PF08279.15	0.458	52	28	0	5	56	34	85	1.158E-05	46
chr_1451	PF02237.20	0.438	48	26	0	261	308	23	70	4.145E-04	41
chr_1483	PF04140.17	0.389	93	56	0	72	164	39	131	1.280E-12	65
chr_1547	PF00881.27	0.286	105	73	0	28	132	252	354	1.143E-06	47
chr_1579	PF01554.21	0.252	207	153	0	191	397	22	226	9.542E-14	73
chr_598	PF12836.10	0.605	59	23	0	159	217	26	84	1.395E-14	72
chr_598	PF10531.12	0.518	46	22	0	76	121	18	63	1.139E-06	48
chr_662	PF00370.24	0.442	247	136	0	7	253	128	371	1.679E-53	197
chr_662	PF02782.19	0.267	374	261	0	127	500	18	374	4.663E-35	141
chr_726	PF04445.16	0.456	171	88	0	66	227	91	261	2.548E-38	143
chr_758	PF01743.23	0.503	143	69	0	27	165	106	248	3.624E-34	136
chr_758	PF13735.9	0.273	242	165	0	168	395	8	249	3.960E-21	96
chr_758	PF12627.10	0.387	90	53	0	154	240	3	92	9.686E-11	63
chr_790	PF00589.25	0.217	327	238	0	77	403	95	399	1.633E-17	85
chr_822	PF02786.20	0.281	204	142	0	114	311	138	341	1.087E-17	85
chr_822	PF13535.9	0.258	193	132	0	122	300	53	245	5.827E-13	70
chr_822	PF02655.17	0.268	172	119	0	114	285	112	274	5.048E-12	67
chr_822	PF08443.14	0.250	166	119	0	114	279	137	296	1.559E-09	59
chr_822	PF07478.16	0.228	144	106	0	142	279	112	255	6.756E-05	44
chr_854	PF00483.26	0.316	365	239	0	8	372	117	466	3.083E-49	180
chr_854	PF12804.10	0.226	150	98	0	6	155	58	184	6.403E-05	44
chr_908	PF02653.19	0.270	266	187	0	14	279	137	393	2.500E-24	104
chr_940	PF19569.2	0.248	116	86	0	18	132	15	130	7.900E-05	41
chr_972	PF02614.17	0.595	454	179	0	9	462	130	573	5.080E-166	524
chr_1036	PF02517.19	0.356	94	58	0	128	218	425	518	7.239E-10	58
chr_1068	PF00884.26	0.207	520	407	0	41	560	54	567	1.006E-27	120
chr_1100	PF01784.21	0.486	217	111	0	4	220	126	342	1.167E-56	196
chr_1132	PF01580.21	0.321	276	177	0	433	708	44	304	8.990E-34	140
chr_1132	PF17854.4	0.578	110	46	0	313	422	17	126	3.626E-29	125
chr_1132	PF09397.13	0.688	63	19	0	724	786	21	83	3.615E-18	89
chr_1196	PF01289.22	0.507	304	148	0	59	362	158	458	5.448E-85	289
chr_1196	PF17440.5	0.784	100	21	0	369	467	4	103	1.815E-42	163
chr_683	PF02517.19	0.291	87	60	0	163	247	433	519	2.754E-04	41
chr_715	PF01016.22	0.659	83	28	0	12	94	44	125	6.466E-30	111
chr_779	PF13420.10	0.273	135	94	0	1	130	121	255	1.056E-09	55
chr_779	PF00583.28	0.343	89	55	0	42	130	205	289	5.091E-09	53
chr_779	PF13673.10	0.330	89	53	0	42	130	107	186	5.364E-08	50
chr_779	PF13508.10	0.266	116	79	0	15	130	75	182	1.225E-06	46
chr_811	PF02878.19	0.327	176	118	0	7	182	69	244	3.892E-20	94
chr_811	PF02879.19	0.424	107	58	0	168	274	44	145	1.014E-16	83
chr_843	PF02545.17	0.403	184	108	0	20	203	100	281	9.550E-35	131
chr_875	PF03123.18	0.539	59	27	0	1	59	8	66	3.432E-11	63
chr_875	PF00874.23	0.254	147	106	0	36	178	6	152	5.410E-08	53
chr_907	PF01872.20	0.321	185	111	0	36	199	119	303	1.765E-22	95
chr_907	PF00186.22	0.209	181	132	0	16	196	21	188	4.421E-06	46
chr_845	PF01979.23	0.242	414	269	0	5	418	295	650	2.359E-32	131
chr_845	PF12890.10	0.334	179	94	0	59	237	112	253	1.133E-21	98
chr_845	PF07969.14	0.182	435	312	0	38	420	317	751	2.007E-14	75
chr_877	PF00294.27	0.302	255	177	0	1	254	317	571	6.196E-30	119
chr_877	PF08543.15	0.218	174	120	0	72	226	149	322	1.863E-06	48
chr_909	PF02653.19	0.249	280	200	0	42	321	136	402	7.580E-21	94
chr_941	PF08282.15	0.380	260	152	0	5	264	219	464	6.133E-47	169
chr_941	PF05116.16	0.244	257	169	0	9	265	172	395	4.197E-18	84
chr_973	PF01081.22	0.534	193	89	0	2	194	67	258	1.077E-57	197
chr_1005	PF05977.16	0.199	374	283	0	7	380	104	457	5.494E-16	80
chr_1069	PF04270.16	0.732	35	9	0	138	172	21	55	8.632E-08	55
chr_1101	PF04816.15	0.587	201	81	0	22	218	74	274	9.824E-69	230
chr_1101	PF12847.10	0.550	152	68	0	5	156	46	196	3.126E-45	162
chr_1133	PF00251.23	0.445	355	188	0	27	381	117	456	1.285E-83	284
chr_1133	PF04041.16	0.256	159	104	0	40	198	183	323	4.248E-09	58
chr_1133	PF08244.15	0.342	94	57	0	355	442	168	261	3.559E-08	55
chr_1133	PF04616.17	0.187	263	213	0	37	299	109	371	1.225E-06	50
chr_195	PF01182.23	0.261	262	179	0	1	262	52	294	4.006E-22	96
chr_227	PF00005.30	0.309	213	144	0	39	247	410	622	6.556E-24	103
chr_227	PF02463.22	0.297	83	57	0	149	230	1246	1328	8.858E-04	40
chr_259	PF00664.26	0.279	263	188	0	20	281	148	410	2.561E-24	108
chr_259	PF00005.30	0.315	215	146	0	279	493	344	557	5.237E-24	107
chr_291	PF05697.16	0.455	144	78	0	1	144	24	167	4.667E-29	121
chr_291	PF05698.17	0.365	174	107	0	251	420	47	220	7.468E-25	108
chr_291	PF00254.31	0.209	290	216	0	112	385	50	339	7.395E-13	70
chr_323	PF01467.29	0.376	155	86	0	28	182	70	208	1.577E-24	101
chr_387	PF13672.9	0.311	223	143	0	10	232	136	343	8.616E-27	109
chr_387	PF00481.24	0.254	206	144	0	31	224	160	365	1.104E-14	73
chr_419	PF04851.18	0.258	221	160	0	333	548	313	533	2.442E-15	80
chr_419	PF00270.32	0.170	411	332	0	148	548	217	627	5.825E-09	59
chr_419	PF00176.26	0.191	291	232	0	258	548	261	548	1.172E-08	58
chr_451	PF10502.12	0.396	156	92	0	19	172	126	281	1.010E-27	109
chr_483	PF19276.2	0.283	251	169	0	165	401	1	251	7.693E-24	105
chr_483	PF01966.25	0.180	266	213	0	12	277	48	308	9.699E-06	47
chr_1941	PF06257.14	0.465	83	42	0	3	81	1	83	6.057E-17	73
chr_1973	PF02195.21	0.448	99	54	0	3	101	74	171	6.311E-18	83
chr_1973	PF17762.4	0.398	83	48	0	120	199	1	83	2.356E-10	60
chr_1973	PF08535.13	0.277	93	64	0	116	204	15	107	5.683E-04	40
chr_22	PF00155.24	0.355	340	219	0	40	379	222	561	8.299E-56	200
chr_22	PF12897.10	0.173	365	296	0	21	379	206	570	1.354E-08	56
chr_22	PF01053.23	0.189	212	169	0	84	295	146	354	2.834E-04	42
chr_86	PF00828.22	0.593	118	47	0	28	143	91	208	2.369E-38	138
chr_118	PF00437.23	0.383	257	155	0	14	266	150	406	2.796E-46	169
chr_118	PF19568.2	0.252	147	89	0	123	242	197	343	7.446E-08	53
chr_150	PF00814.28	0.342	182	109	0	1	167	148	329	5.548E-25	103
chr_182	PF00817.23	0.470	164	85	0	17	180	150	310	5.587E-37	143
chr_182	PF11798.11	0.508	40	19	0	180	219	9	48	4.950E-04	41
chr_246	PF13393.9	0.414	340	196	0	6	340	139	478	2.450E-71	247
chr_246	PF03129.23	0.362	105	66	0	309	413	47	151	1.288E-11	66
chr_246	PF01409.23	0.241	136	96	0	28	163	211	337	1.899E-05	46
chr_1868	PF02255.19	0.595	97	39	0	6	102	13	109	3.617E-31	115
chr_1900	PF04266.17	0.265	103	69	0	7	109	53	147	3.028E-05	41
chr_1900	PF12961.10	0.340	64	42	0	1	64	10	73	3.221E-04	38
chr_1932	PF00933.24	0.505	245	120	0	34	277	124	368	5.475E-63	233
chr_1932	PF01915.25	0.349	289	181	0	258	546	366	644	8.681E-42	166
chr_1932	PF14310.9	0.411	108	61	0	563	667	22	129	2.034E-15	80
chr_1964	PF00478.28	0.487	466	183	0	13	478	368	725	5.618E-129	418
chr_1964	PF01070.21	0.172	380	291	0	32	383	201	580	9.990E-09	57
chr_1964	PF03060.18	0.179	275	177	0	29	303	167	382	1.160E-05	47
chr_1964	PF00571.31	0.249	117	86	0	55	170	34	150	3.933E-04	42
chr_1964	PF01645.20	0.198	187	145	0	184	370	183	364	3.933E-04	42
chr_13	PF01171.23	0.449	200	102	0	7	193	87	286	2.642E-43	164
chr_13	PF06508.16	0.220	169	122	0	12	169	147	315	9.189E-06	47
chr_13	PF11734.11	0.367	67	41	0	346	410	31	97	7.681E-05	44
chr_45	PF00005.30	0.290	268	189	0	294	561	358	624	3.979E-27	117
chr_45	PF00664.26	0.219	333	258	0	21	351	145	477	3.907E-18	88
chr_77	PF00366.23	0.612	80	31	0	7	86	27	106	1.311E-25	98
chr_109	PF00403.29	0.385	62	38	0	2	63	18	79	4.565E-07	44
chr_141	PF03764.21	0.500	156	78	0	462	617	54	209	3.799E-36	147
chr_141	PF00009.30	0.495	154	77	0	3	156	112	264	6.710E-35	143
chr_141	PF14492.9	0.485	116	55	0	381	487	4	119	1.787E-23	106
chr_141	PF00679.27	0.569	89	37	0	599	686	42	130	1.235E-21	100
chr_141	PF03144.28	0.290	127	87	0	307	429	3	129	1.663E-08	57
chr_173	PF02779.27	0.303	238	159	0	7	235	62	299	9.542E-27	111
chr_173	PF02780.23	0.398	132	77	0	170	298	28	159	9.118E-21	93
chr_918	PF04473.15	0.211	298	187	0	58	295	52	349	7.731E-14	73
chr_918	PF01841.22	0.262	174	125	0	134	303	50	223	1.171E-11	66
chr_950	PF01047.25	0.357	78	50	0	7	84	21	98	1.111E-07	49
chr_950	PF13463.9	0.406	60	35	0	33	92	57	116	1.163E-06	46
chr_950	PF13601.9	0.279	91	63	0	31	121	36	124	1.238E-04	40
chr_982	PF02823.19	0.424	95	54	0	4	98	29	122	2.602E-16	74
chr_1014	PF02867.18	0.384	527	287	0	172	698	321	787	1.885E-100	344
chr_1014	PF08343.13	0.650	93	32	0	11	103	11	103	2.380E-28	122
chr_1014	PF00317.24	0.311	132	78	0	74	187	56	187	3.181E-11	66
chr_1046	PF01596.20	0.371	228	143	0	9	236	76	303	8.472E-39	144
chr_1046	PF13578.9	0.287	165	112	0	56	213	119	283	2.231E-14	72
chr_1046	PF05175.17	0.375	84	52	0	65	148	63	146	3.946E-09	56
chr_1046	PF01135.22	0.250	159	119	0	15	173	96	254	3.946E-09	56
chr_1046	PF01209.21	0.283	117	80	0	64	175	167	283	1.622E-07	51
chr_1046	PF04989.15	0.233	147	103	0	52	186	76	222	6.457E-06	46
chr_1046	PF05711.14	0.199	192	127	0	72	230	137	328	5.803E-05	43
chr_1078	PF00535.29	0.325	114	76	0	6	119	91	203	8.737E-11	61
chr_1078	PF13641.9	0.205	202	156	0	3	199	184	385	1.420E-06	48
chr_1110	PF00106.28	0.372	200	121	0	1	193	100	299	7.611E-33	127
chr_1110	PF13561.9	0.318	214	138	0	7	210	131	344	2.240E-26	108
chr_1110	PF01370.24	0.199	174	134	0	4	177	137	304	5.553E-04	40
chr_1142	PF00160.24	0.409	226	114	0	36	261	142	335	6.112E-45	163
chr_1174	PF00476.23	0.409	459	271	0	409	867	96	554	4.042E-93	327
chr_1174	PF02739.19	0.442	205	108	0	2	206	55	249	5.201E-41	164
chr_1174	PF01367.23	0.480	128	66	0	178	304	12	139	5.203E-26	115
chr_1206	PF08331.13	0.459	83	44	0	54	136	23	105	1.249E-13	72
chr_1206	PF13484.9	0.443	85	47	0	174	258	13	97	5.311E-13	70
chr_1206	PF13183.9	0.291	88	60	0	171	258	50	135	5.386E-04	41
chr_1858	PF02302.20	0.355	86	52	0	3	84	22	107	8.648E-10	53
chr_1890	PF04203.16	0.409	129	74	0	93	221	55	181	1.830E-21	94
chr_1922	PF00528.25	0.283	195	134	0	92	279	175	369	1.072E-17	83
chr_1954	PF01476.23	0.400	57	32	0	19	73	6	62	2.855E-05	43
chr_3	PF19279.2	0.294	179	120	0	107	285	91	261	6.142E-17	81
chr_3	PF00781.27	0.328	122	78	0	1	117	96	217	4.530E-12	66
chr_3	PF00609.22	0.243	123	87	0	160	275	122	244	1.757E-04	42
chr_67	PF00338.25	0.578	93	39	0	8	100	57	149	4.492E-28	106
chr_131	PF00085.23	0.391	96	58	0	6	101	58	153	2.032E-14	67
chr_131	PF14595.9	0.367	86	50	0	8	87	80	165	1.357E-10	56
chr_131	PF13899.9	0.261	108	75	0	1	102	38	145	9.703E-06	42
chr_131	PF06110.14	0.281	94	56	0	10	88	40	133	9.703E-06	42
chr_131	PF13905.9	0.260	105	56	0	16	92	34	138	2.150E-05	41
chr_131	PF08534.13	0.329	71	46	0	17	85	98	168	4.761E-05	40
chr_131	PF00578.24	0.315	71	47	0	17	85	86	156	2.330E-04	38
chr_154	PF01547.28	0.329	347	222	0	3	334	120	466	1.166E-49	183
chr_154	PF13416.9	0.296	337	221	0	22	358	135	449	5.962E-39	151
chr_154	PF13343.9	0.182	331	234	0	93	423	171	457	3.783E-09	58
chr_186	PF00730.28	0.372	128	79	0	26	153	72	197	1.902E-18	83
chr_218	PF01235.20	0.552	432	190	0	13	444	25	449	1.390E-142	455
chr_250	PF00005.30	0.281	225	160	0	320	543	369	593	5.907E-20	94
chr_282	PF02082.23	0.380	129	79	0	3	131	39	166	2.226E-20	86
chr_314	PF00532.24	0.282	260	183	0	31	290	141	396	1.605E-25	108
chr_314	PF13377.9	0.350	183	113	0	149	331	122	296	3.440E-25	107
chr_314	PF00356.24	0.552	46	19	0	3	48	16	59	3.488E-07	51
chr_346	PF01709.23	0.540	235	106	0	4	235	34	268	4.948E-73	243
chr_378	PF01170.21	0.357	229	131	0	153	381	97	300	1.232E-34	137
chr_378	PF02926.20	0.274	129	86	0	30	158	125	244	1.126E-07	53
chr_378	PF02384.19	0.230	168	106	0	180	347	161	299	4.678E-07	51
chr_410	PF03610.19	0.447	82	43	0	1	78	36	117	5.013E-15	69
chr_442	PF00133.25	0.476	598	285	0	33	630	170	713	2.369E-157	520
chr_442	PF08264.16	0.345	160	101	0	667	826	70	224	5.755E-19	92
chr_442	PF09334.14	0.254	261	192	0	23	283	149	406	1.159E-18	91
chr_442	PF01406.22	0.232	163	118	0	487	640	254	416	3.252E-06	50
chr_442	PF01921.21	0.219	148	109	0	528	675	370	510	8.676E-04	42
chr_205	PF00358.23	0.539	154	71	0	508	661	22	175	2.497E-40	160
chr_205	PF02378.21	0.235	381	286	0	111	491	140	514	5.571E-26	114
chr_205	PF00367.23	0.610	38	14	0	5	42	4	41	8.640E-06	48
chr_237	PF05872.15	0.658	360	120	0	16	375	112	462	6.033E-147	471
chr_237	PF12846.10	0.190	401	301	0	22	422	97	468	3.691E-15	78
chr_237	PF19044.3	0.218	289	213	0	20	308	145	417	1.527E-14	76
chr_237	PF10412.12	0.195	318	245	0	22	339	274	578	1.826E-11	66
chr_237	PF02534.17	0.186	300	232	0	20	305	285	584	2.138E-08	56
chr_237	PF01935.20	0.238	168	111	0	18	185	67	213	8.766E-08	54
chr_269	PF01425.24	0.341	453	278	0	24	476	151	573	1.312E-71	250
chr_301	PF00710.23	0.433	211	119	0	2	212	94	304	1.558E-44	164
chr_301	PF17763.4	0.278	258	173	0	76	316	58	315	1.214E-24	105
chr_333	PF00350.26	0.227	206	129	0	149	354	287	454	2.655E-09	60
chr_333	PF00735.21	0.230	138	102	0	100	232	123	260	7.751E-04	42
chr_365	PF07155.15	0.341	164	107	0	1	164	31	193	3.356E-22	93
chr_397	PF00156.30	0.276	106	69	0	109	214	145	240	1.007E-05	45
chr_429	PF09479.13	0.326	100	67	0	445	544	50	149	1.884E-07	55
chr_429	PF17802.4	0.351	70	43	0	1450	1519	98	165	3.980E-04	44
chr_461	PF02632.17	0.445	142	78	0	30	170	15	156	3.747E-30	116
chr_493	PF00224.24	0.457	429	222	0	1	429	112	521	3.402E-107	355
chr_493	PF02887.19	0.383	185	97	0	339	496	1	185	2.783E-29	123
chr_493	PF03328.17	0.225	185	139	0	162	341	160	344	1.727E-07	53
chr_1590	PF07722.16	0.458	208	109	0	7	209	113	320	1.105E-49	175
chr_1590	PF00117.31	0.292	181	111	0	30	210	119	276	1.652E-17	81
chr_1590	PF01174.22	0.191	228	170	0	2	229	22	232	5.610E-06	46
chr_1622	PF00378.23	0.356	238	150	0	2	239	99	332	1.842E-37	141
chr_1622	PF16113.8	0.302	205	139	0	12	216	113	312	3.466E-22	96
chr_1654	PF02033.21	0.501	105	52	0	6	110	52	156	1.073E-25	100
chr_1686	PF05389.15	0.332	238	134	0	1	238	66	267	2.422E-33	128
chr_1718	PF01548.20	0.383	162	97	0	6	164	100	261	5.194E-25	108
chr_1718	PF02371.19	0.363	124	73	0	266	381	23	146	1.968E-15	78
chr_1750	PF00330.23	0.486	407	207	0	21	424	117	523	1.238E-111	365
chr_1782	PF00318.23	0.495	241	97	0	10	250	83	276	9.296E-66	223
chr_1814	PF00468.20	0.748	43	11	0	2	44	14	56	5.216E-16	68
chr_1846	PF12850.10	0.336	77	49	0	1	77	174	248	1.397E-05	45
chr_1785	PF02357.22	0.475	105	51	0	9	113	69	166	1.421E-22	94
chr_1817	PF00825.21	0.459	106	55	0	3	104	62	167	1.573E-22	91
chr_1849	PF14437.9	0.616	124	47	0	1	124	132	254	6.542E-43	152
chr_1849	PF00383.26	0.352	152	98	0	1	152	133	284	1.864E-21	90
chr_1849	PF14439.9	0.296	79	52	0	19	93	18	96	8.698E-04	38
chr_1913	PF00488.24	0.610	183	71	0	599	781	52	234	1.373E-58	220
chr_1913	PF05192.21	0.295	434	302	0	245	674	56	489	9.152E-50	192
chr_1913	PF01624.23	0.481	154	79	0	3	156	24	176	4.488E-33	138
chr_1913	PF05190.21	0.325	143	90	0	379	513	4	146	3.655E-14	76
chr_1913	PF05188.20	0.242	182	119	0	115	272	31	212	2.663E-09	60
chr_1945	PF01134.25	0.487	465	214	0	10	474	112	529	1.098E-126	418
chr_1945	PF13932.9	0.484	273	136	0	357	621	29	301	3.700E-68	245
chr_1945	PF12831.10	0.226	175	121	0	1	175	91	247	9.990E-07	51
chr_1945	PF00890.27	0.183	244	165	0	3	205	204	447	6.723E-05	45
chr_1945	PF03486.17	0.155	407	337	0	3	402	62	468	1.356E-04	44
chr_26	PF01259.21	0.519	237	104	0	1	218	109	345	1.260E-69	233
chr_58	PF00994.27	0.315	210	125	0	4	213	74	257	4.406E-24	105
chr_58	PF18146.4	0.416	115	65	0	165	279	8	119	2.643E-18	87
chr_58	PF02464.20	0.294	155	96	0	254	390	53	207	2.933E-13	71
chr_90	PF00416.25	0.549	127	47	0	4	108	60	186	8.644E-38	135
chr_122	PF11773.11	0.598	82	33	0	1	82	9	90	1.193E-25	98
chr_1795	PF00834.22	0.664	197	65	0	6	202	131	324	5.731E-80	262
chr_1859	PF03611.17	0.347	459	287	0	8	466	12	451	1.148E-74	259
chr_1891	PF04203.16	0.399	125	73	0	113	237	55	177	1.489E-19	89
chr_1923	PF06691.14	0.189	213	171	0	3	215	98	309	5.857E-05	43
chr_1955	PF02361.19	0.342	208	131	0	2	209	128	327	1.269E-29	117
chr_4	PF06107.14	0.665	62	18	0	2	63	5	59	1.809E-21	85
chr_68	PF00297.25	0.354	274	134	0	1	208	1	274	3.312E-45	161
chr_142	PF05649.16	0.317	464	313	0	25	483	226	689	1.217E-62	229
chr_142	PF01431.24	0.466	211	104	0	466	660	149	359	5.015E-47	181
chr_174	PF03009.20	0.289	294	193	0	281	553	79	372	3.282E-30	127
chr_174	PF10110.12	0.286	278	194	0	14	291	66	338	1.049E-27	119
chr_206	PF00392.24	0.505	63	31	0	5	67	31	93	1.898E-11	63
chr_238	PF00293.31	0.329	110	70	0	33	137	83	192	4.440E-11	61
chr_270	PF00497.23	0.279	277	195	0	2	278	174	444	1.346E-27	113
chr_270	PF10613.12	0.259	107	67	0	46	137	70	176	3.558E-04	41
chr_302	PF08282.15	0.361	267	156	0	5	271	218	462	2.181E-44	162
chr_302	PF05116.16	0.206	267	179	0	10	276	172	397	3.607E-11	63
chr_334	PF19044.3	0.191	540	416	0	474	1013	41	555	1.711E-22	104
chr_334	PF10412.12	0.186	492	394	0	580	1071	260	744	6.073E-18	89
chr_334	PF12846.10	0.194	335	249	0	594	928	97	406	7.023E-12	69
chr_334	PF01935.20	0.240	202	136	0	560	761	37	216	1.145E-10	65
chr_334	PF05872.15	0.169	345	282	0	578	922	102	441	4.008E-06	50
chr_398	PF16321.8	0.554	71	31	0	110	179	3	73	4.469E-17	78
chr_398	PF02482.22	0.403	100	58	0	4	101	23	122	2.268E-15	73
chr_430	PF17802.4	0.214	188	141	0	259	446	2	182	2.722E-06	49
chr_1774	PF00293.31	0.256	123	87	0	5	127	57	174	6.391E-06	46
chr_1806	PF06769.17	0.749	80	20	0	5	84	38	117	1.079E-34	124
chr_1838	PF07479.17	0.580	142	59	0	181	322	47	188	2.906E-43	161
chr_1838	PF01210.26	0.432	199	112	0	3	200	51	249	3.146E-41	155
chr_1838	PF20618.1	0.522	82	38	0	241	320	10	91	2.686E-17	83
chr_1838	PF03446.18	0.187	246	191	0	3	248	68	303	6.333E-06	47
chr_1838	PF10727.12	0.234	123	80	0	1	123	48	153	9.337E-04	40
chr_1870	PF00359.25	0.325	138	92	0	519	656	62	199	1.021E-13	74
chr_1870	PF00874.23	0.433	71	39	0	214	283	63	133	7.767E-09	58
chr_1870	PF05043.16	0.325	102	67	0	98	197	45	146	6.374E-08	55
chr_1870	PF02302.20	0.282	104	69	0	390	486	4	107	3.511E-05	46
chr_1934	PF00933.24	0.301	391	261	0	583	957	22	412	1.776E-45	179
chr_1934	PF01915.25	0.283	319	191	0	123	441	408	674	2.065E-31	133
chr_1966	PF02588.18	0.368	256	161	0	4	259	53	307	3.131E-43	159
chr_1966	PF10035.12	0.489	57	29	0	216	272	20	76	1.417E-08	55
chr_15	PF01434.21	0.469	223	116	0	402	624	22	241	1.322E-50	192
chr_15	PF00004.32	0.261	311	219	0	142	452	81	378	1.101E-25	113
chr_15	PF07728.17	0.205	257	194	0	176	420	57	313	1.879E-09	60
chr_15	PF07724.17	0.221	189	139	0	156	335	24	212	2.555E-07	53
chr_15	PF17862.4	0.451	57	31	0	366	422	12	68	4.226E-06	49
chr_15	PF05496.15	0.292	103	62	0	188	290	64	151	8.521E-06	48
chr_15	PF00158.29	0.238	147	108	0	208	350	107	253	8.521E-06	48
chr_15	PF00308.21	0.216	179	136	0	225	403	115	288	8.521E-06	48
chr_15	PF06068.16	0.340	77	44	0	204	280	145	212	3.463E-05	46
chr_15	PF20030.2	0.202	195	148	0	182	368	25	219	6.981E-05	45
chr_15	PF06480.18	0.200	194	146	0	13	206	59	241	1.407E-04	44
chr_15	PF07726.14	0.228	147	111	0	206	350	67	213	1.407E-04	44
chr_47	PF05496.15	0.618	132	50	0	11	142	59	190	8.463E-44	162
chr_47	PF05491.16	0.612	96	37	0	228	323	1	96	1.334E-28	117
chr_47	PF17864.4	0.624	85	30	0	164	245	3	87	2.861E-25	107
chr_47	PF07728.17	0.219	223	162	0	13	221	76	298	4.954E-10	60
chr_47	PF07726.14	0.235	183	129	0	45	227	85	254	4.355E-09	57
chr_47	PF00004.32	0.289	118	82	0	47	163	159	276	7.816E-08	53
chr_47	PF00308.21	0.199	225	177	0	36	257	105	329	6.765E-07	50
chr_47	PF00493.26	0.226	151	110	0	21	163	131	281	2.439E-05	45
chr_47	PF01078.24	0.206	173	120	0	13	164	91	263	2.083E-04	42
chr_47	PF00158.29	0.188	214	168	0	13	220	94	307	2.083E-04	42
chr_47	PF05673.16	0.176	257	200	0	9	252	76	332	2.083E-04	42
chr_47	PF20030.2	0.200	178	130	0	32	194	55	232	4.254E-04	41
chr_47	PF03215.18	0.314	77	51	0	2	78	66	141	4.254E-04	41
chr_47	PF13173.9	0.240	119	74	0	47	145	54	172	8.684E-04	40
chr_467	PF00296.23	0.314	274	181	0	26	299	74	338	2.634E-34	135
chr_499	PF00528.25	0.228	193	141	0	30	213	175	367	1.172E-09	57
chr_531	PF17836.4	0.349	89	57	0	2	89	12	100	1.043E-08	54
chr_563	PF01554.21	0.333	160	106	0	16	175	72	231	1.910E-18	88
chr_563	PF03023.17	0.223	206	159	0	8	213	413	617	4.032E-09	58
chr_595	PF00005.30	0.310	221	152	0	7	227	397	617	2.963E-26	108
chr_595	PF02463.22	0.265	108	76	0	136	240	1248	1355	6.828E-05	43
chr_627	PF01797.19	0.447	70	38	0	1	70	182	250	2.738E-12	59
chr_691	PF13253.9	0.484	35	17	0	7	40	12	46	4.096E-04	34
chr_723	PF00185.27	0.434	156	82	0	157	301	67	222	8.734E-31	123
chr_723	PF02729.24	0.453	140	75	0	12	151	64	202	9.093E-29	117
chr_755	PF06619.14	0.613	124	47	0	1	124	31	152	2.711E-43	151
chr_1107	PF10141.12	0.447	152	84	0	586	737	146	297	6.173E-29	124
chr_1107	PF17768.4	0.405	140	79	0	435	567	5	144	6.930E-22	101
chr_1107	PF01368.23	0.288	157	111	0	83	239	261	417	4.024E-12	69
chr_1171	PF06161.14	0.283	275	163	0	1	275	149	376	2.137E-28	115
chr_1203	PF18075.4	0.348	135	80	0	21	143	2	136	2.552E-16	79
chr_1235	PF02384.19	0.303	356	247	0	84	439	72	426	5.032E-43	165
chr_1235	PF07669.14	0.274	148	104	0	270	413	77	224	5.784E-10	61
chr_1235	PF12161.11	0.201	253	198	0	3	251	38	290	9.791E-09	57
chr_1235	PF20473.1	0.215	216	143	0	123	305	18	233	1.985E-08	56
chr_1235	PF05175.17	0.221	161	109	0	119	279	10	150	2.307E-05	46
chr_1267	PF04392.15	0.457	246	133	0	78	323	204	449	2.405E-58	205
chr_1395	PF07885.19	0.393	75	45	0	15	89	94	168	6.230E-10	54
chr_1427	PF00005.30	0.370	215	134	0	2	214	410	624	5.955E-36	135
chr_1427	PF00488.24	0.249	117	82	0	72	181	56	172	1.032E-04	42
chr_1427	PF00448.25	0.187	202	158	0	9	210	55	249	4.472E-04	40
chr_1459	PF18627.4	0.447	223	122	0	41	262	51	273	1.518E-48	181
chr_1459	PF01522.24	0.287	268	184	0	204	462	48	315	6.696E-27	115
chr_1491	PF01432.23	0.250	491	326	0	109	543	167	657	1.925E-42	165
chr_1491	PF01401.21	0.157	422	330	0	135	526	254	675	6.957E-06	48
chr_1523	PF04079.19	0.547	153	68	0	2	154	42	193	4.219E-46	162
chr_1555	PF07992.17	0.339	273	179	0	3	274	163	435	2.702E-40	151
chr_1555	PF00743.22	0.247	198	126	0	5	172	157	354	2.490E-12	67
chr_1555	PF00070.30	0.407	71	39	0	141	206	35	105	6.866E-08	53
chr_1555	PF03486.17	0.321	100	59	0	1	88	67	166	6.866E-08	53
chr_1555	PF12831.10	0.257	140	79	0	2	108	99	238	1.416E-07	52
chr_1555	PF05834.15	0.255	138	79	0	2	108	148	285	2.916E-07	51
chr_1555	PF01134.25	0.240	139	81	0	1	108	110	248	1.070E-05	46
chr_1555	PF00890.27	0.289	99	67	0	3	97	211	309	1.070E-05	46
chr_1555	PF13434.9	0.229	133	96	0	68	192	152	284	3.863E-04	41
chr_1555	PF01494.22	0.195	186	105	0	1	132	265	450	7.901E-04	40
chr_1587	PF00005.30	0.330	218	143	0	22	239	410	623	2.412E-28	117
chr_1587	PF09383.13	0.398	79	47	0	265	343	21	99	5.245E-09	57
chr_1651	PF03458.16	0.471	76	39	0	6	80	14	89	2.962E-13	68
chr_1683	PF01458.20	0.431	224	122	0	169	392	86	300	2.423E-46	173
chr_1683	PF19295.2	0.287	198	133	0	16	203	109	306	6.998E-18	86
chr_1715	PF00072.27	0.445	112	60	0	2	113	71	179	9.385E-20	92
chr_321	PF03193.19	0.259	209	137	0	38	223	68	276	3.104E-15	77
chr_321	PF01926.26	0.283	126	85	0	122	241	25	150	2.444E-08	55
chr_321	PF12631.10	0.354	78	49	0	147	223	265	342	1.770E-06	49
chr_321	PF02421.21	0.381	58	33	0	166	223	76	130	5.233E-04	41
chr_353	PF12648.10	0.536	104	47	0	6	108	21	124	3.108E-28	108
chr_385	PF00551.22	0.414	187	108	0	3	188	114	300	8.601E-36	138
chr_385	PF02911.21	0.476	113	54	0	194	298	46	158	2.231E-23	101
chr_449	PF02882.22	0.490	222	106	0	70	277	14	235	1.867E-58	203
chr_449	PF00763.26	0.558	121	53	0	3	123	50	169	3.916E-34	132
chr_481	PF00121.21	0.588	248	101	0	2	249	84	330	5.286E-87	284
chr_513	PF13614.9	0.353	196	123	0	5	195	24	219	1.894E-29	116
chr_513	PF10609.12	0.300	211	145	0	7	217	27	234	2.631E-23	98
chr_513	PF06564.15	0.272	197	141	0	15	211	80	273	1.527E-16	78
chr_513	PF09140.14	0.308	120	75	0	36	155	95	203	1.492E-10	60
chr_513	PF01656.26	0.228	170	110	0	40	209	95	238	1.302E-07	51
chr_513	PF02374.18	0.243	125	83	0	48	157	88	212	4.899E-05	43
chr_513	PF00142.21	0.201	178	133	0	48	214	75	252	2.129E-04	41
chr_577	PF02547.18	0.671	340	111	0	3	341	91	430	1.812E-144	455
chr_609	PF00266.22	0.243	348	254	0	6	341	160	507	2.979E-26	111
chr_961	PF09359.13	0.379	244	138	0	9	232	161	404	1.566E-43	158
chr_993	PF03773.16	0.410	285	165	0	19	298	65	349	7.730E-59	205
chr_1025	PF03609.17	0.413	232	136	0	5	236	25	256	3.848E-47	169
chr_1057	PF00005.30	0.353	159	98	0	26	184	410	562	1.746E-21	94
chr_1057	PF02463.22	0.327	73	48	0	152	223	1252	1324	3.014E-04	41
chr_1089	PF09314.14	0.607	185	69	0	1	185	103	278	4.217E-63	221
chr_1121	PF08546.14	0.471	126	66	0	173	298	63	187	9.106E-27	111
chr_1121	PF02558.19	0.414	144	83	0	3	144	102	245	1.977E-25	107
chr_1121	PF01210.26	0.271	135	97	0	3	136	54	188	1.625E-08	55
chr_1153	PF00005.30	0.248	134	53	0	1	72	424	557	1.283E-06	47
chr_1153	PF02463.22	0.314	81	51	0	37	111	1244	1324	2.674E-05	43
chr_1153	PF12848.10	0.472	43	22	0	112	154	22	64	2.567E-04	40
chr_1185	PF00773.22	0.425	410	227	0	215	624	181	575	1.207E-87	308
chr_1185	PF08206.14	0.483	61	29	0	72	132	14	71	1.982E-08	57
chr_1185	PF00575.26	0.307	110	69	0	613	722	17	117	8.034E-08	55
chr_1217	PF01883.22	0.432	91	51	0	7	96	18	108	1.730E-16	73
chr_1249	PF01209.21	0.247	183	135	0	52	234	170	349	2.650E-11	63
chr_1249	PF08241.15	0.340	107	69	0	64	170	100	205	5.598E-11	62
chr_1249	PF03848.17	0.310	115	78	0	51	164	54	168	1.102E-09	58
chr_1249	PF13489.9	0.266	142	102	0	59	200	190	329	4.857E-09	56
chr_1249	PF13847.9	0.300	114	76	0	56	164	78	191	1.018E-08	55
chr_1249	PF05148.18	0.264	110	71	0	51	160	180	277	3.224E-05	44
chr_898	PF00266.22	0.350	354	229	0	4	357	159	511	4.104E-57	203
chr_898	PF00155.24	0.183	314	250	0	49	362	255	561	5.941E-09	57
chr_898	PF00282.22	0.176	325	241	0	64	356	241	565	1.036E-07	53
chr_930	PF05256.15	0.633	66	24	0	1	66	28	93	2.311E-21	85
chr_994	PF09323.13	0.440	181	99	0	2	179	46	226	1.026E-38	145
chr_1026	PF03830.18	0.498	145	72	0	6	149	8	152	2.400E-37	136
chr_1058	PF02653.19	0.246	269	200	0	5	273	134	399	1.547E-19	89
chr_1090	PF00884.26	0.239	423	318	0	425	843	205	627	1.273E-30	130
chr_1122	PF17783.4	0.621	64	24	0	220	283	4	67	5.256E-17	81
chr_1122	PF13509.9	0.366	66	39	0	5	67	22	87	3.928E-05	44
chr_457	PF01136.22	0.292	263	183	0	10	272	3	261	2.068E-28	116
chr_489	PF00005.30	0.284	220	147	0	18	224	410	629	1.469E-21	93
chr_489	PF00488.24	0.193	185	123	0	34	218	55	208	9.548E-04	39
chr_521	PF00535.29	0.460	87	46	0	1	86	121	207	2.843E-15	76
chr_521	PF10111.12	0.274	152	107	0	30	178	155	306	9.135E-11	62
chr_553	PF03275.16	0.768	203	47	0	148	350	28	230	5.957E-97	319
chr_553	PF01593.27	0.229	206	157	0	11	214	315	520	3.358E-10	61
chr_553	PF13450.9	0.320	90	60	0	7	96	28	116	3.642E-06	48
chr_585	PF03062.22	0.326	280	186	0	107	386	209	485	2.156E-37	146
chr_617	PF13520.9	0.310	410	276	0	21	430	164	564	1.329E-53	196
chr_617	PF00324.24	0.254	424	311	0	24	441	136	559	5.651E-37	146
chr_617	PF13906.9	0.567	54	23	0	409	462	20	73	2.591E-10	62
chr_649	PF04198.16	0.391	292	177	0	22	313	17	307	9.711E-56	197
chr_681	PF00005.30	0.279	218	154	0	21	234	410	627	3.716E-20	90
chr_713	PF05525.16	0.480	440	225	0	2	441	90	523	3.534E-119	387
chr_745	PF00730.28	0.401	145	83	0	37	176	60	204	5.065E-25	103
chr_745	PF00633.26	0.578	37	15	0	117	153	12	48	2.319E-05	44
chr_1737	PF13580.9	0.365	157	97	0	41	194	81	237	1.833E-22	98
chr_1737	PF01869.23	0.445	74	40	0	105	177	1	74	9.614E-11	62
chr_1737	PF01380.25	0.342	80	51	0	129	208	116	193	2.504E-06	48
chr_1769	PF00709.24	0.684	415	130	0	5	419	69	480	1.466E-181	567
chr_1833	PF00300.25	0.272	180	126	0	3	176	80	259	4.551E-15	72
chr_1897	PF04474.15	0.503	38	18	0	1	38	10	47	6.238E-06	39
chr_1929	PF13673.10	0.366	104	63	0	42	145	105	205	2.236E-13	66
chr_1929	PF13508.10	0.319	93	60	0	47	139	107	195	1.413E-07	49
chr_1929	PF00583.28	0.291	100	68	0	43	139	203	302	1.459E-06	46
chr_1929	PF08445.13	0.229	126	88	0	8	133	8	122	3.246E-04	39
chr_1961	PF05193.24	0.240	236	174	0	173	402	295	530	1.932E-14	75
chr_74	PF00189.23	0.673	94	30	0	120	213	33	126	1.103E-33	128
chr_74	PF07650.20	0.315	144	90	0	23	155	29	172	6.015E-15	73
chr_74	PF05316.15	0.208	157	95	0	81	201	99	255	4.087E-04	40
chr_106	PF00950.20	0.363	224	140	0	1	221	130	353	1.409E-36	137
chr_138	PF00118.27	0.372	495	299	0	23	517	118	594	6.840E-91	309
chr_170	PF02302.20	0.335	78	51	0	3	80	22	99	5.757E-07	45
chr_202	PF01408.25	0.396	130	77	0	4	131	136	265	5.402E-20	91
chr_202	PF02894.20	0.198	283	225	0	4	284	20	302	2.396E-10	61
chr_202	PF01488.23	0.328	72	46	0	8	77	48	119	4.254E-04	41
chr_234	PF04172.19	0.492	186	94	0	1	186	105	290	6.547E-49	171
chr_266	PF00012.23	0.479	374	193	0	33	403	156	529	3.998E-97	330
chr_266	PF06723.16	0.218	334	242	0	37	370	177	486	9.083E-18	87
chr_266	PF06406.14	0.198	233	176	0	113	345	149	369	9.331E-07	51
chr_298	PF00830.22	0.531	57	25	0	4	58	32	88	7.928E-13	60
chr_330	PF07693.17	0.214	211	160	0	372	582	679	882	1.548E-07	55
chr_362	PF09035.13	0.646	67	23	0	1	67	12	77	1.619E-22	88
chr_593	PF01032.21	0.412	314	183	0	26	339	101	413	9.090E-66	227
chr_625	PF19778.2	0.668	101	33	0	908	1007	19	119	1.419E-32	137
chr_625	PF04851.18	0.290	192	121	0	95	286	394	564	8.990E-17	85
chr_657	PF02774.21	0.344	213	123	0	137	349	66	254	1.342E-29	121
chr_657	PF01118.27	0.417	127	71	0	5	127	47	173	2.198E-21	96
chr_689	PF08459.14	0.591	170	67	0	358	523	21	190	1.015E-52	197
chr_689	PF12826.10	0.392	76	41	0	519	586	5	80	1.086E-07	54
chr_689	PF01541.27	0.360	79	49	0	13	90	33	111	1.807E-06	50
chr_753	PF00294.27	0.321	271	182	0	11	279	286	556	6.655E-36	138
chr_753	PF08543.15	0.260	130	90	0	149	270	195	324	1.218E-06	49
chr_785	PF08797.14	0.445	71	37	0	23	93	86	153	8.403E-12	60
chr_817	PF12730.10	0.227	172	132	0	7	178	84	255	1.660E-07	51
chr_881	PF00455.25	0.403	188	111	0	46	233	1	187	3.511E-35	134
chr_881	PF08220.15	0.452	70	37	0	4	73	28	96	2.389E-10	60
chr_1233	PF06026.17	0.493	202	101	0	23	222	12	213	1.440E-53	186
chr_1265	PF00005.30	0.290	246	170	0	1	246	385	624	2.305E-26	108
chr_1393	PF05175.17	0.356	121	75	0	9	129	36	152	5.573E-15	74
chr_1393	PF02384.19	0.241	154	108	0	47	189	174	327	1.759E-07	51
chr_1393	PF03602.18	0.338	77	49	0	53	127	111	187	1.437E-05	45
chr_1425	PF07366.15	0.279	112	72	0	12	112	87	198	1.664E-06	48
chr_1457	PF01408.25	0.416	116	67	0	3	117	136	251	1.453E-19	87
chr_1521	PF01809.21	0.713	67	19	0	3	68	20	86	4.203E-26	99
chr_210	PF13673.10	0.304	132	81	0	49	180	111	228	6.094E-12	64
chr_210	PF00583.28	0.381	89	50	0	49	137	208	288	6.022E-11	61
chr_210	PF13508.10	0.250	136	89	0	49	184	108	227	5.185E-07	49
chr_210	PF08445.13	0.334	73	48	0	76	148	53	125	9.375E-05	42
chr_242	PF15485.9	0.203	231	149	0	57	244	19	249	7.710E-08	53
chr_274	PF00702.29	0.262	364	261	0	214	577	296	650	5.608E-32	133
chr_274	PF00122.23	0.278	227	156	0	83	299	34	260	1.375E-19	93
chr_274	PF12710.10	0.269	114	66	0	450	540	222	335	3.225E-05	46
chr_274	PF08282.15	0.176	268	219	0	284	550	184	451	1.312E-04	44
chr_306	PF06018.17	0.534	183	83	0	3	185	27	206	2.848E-53	187
chr_306	PF08222.14	0.737	65	17	0	197	261	9	73	1.527E-23	100
chr_338	PF07724.17	0.349	251	158	0	403	645	50	300	1.658E-35	145
chr_338	PF17871.4	0.380	140	85	0	246	383	28	167	1.747E-19	93
chr_338	PF10431.12	0.434	90	50	0	587	676	24	113	4.522E-13	72
chr_338	PF07728.17	0.233	217	160	0	442	658	105	314	3.051E-11	66
chr_338	PF00158.29	0.211	255	186	0	350	604	44	280	1.241E-10	64
chr_338	PF00004.32	0.207	245	182	0	117	361	160	390	4.140E-09	59
chr_338	PF07726.14	0.237	169	121	0	441	609	79	237	1.379E-07	54
chr_338	PF13401.9	0.203	218	159	0	345	545	11	228	1.129E-06	51
chr_338	PF00308.21	0.188	242	184	0	93	334	89	315	9.235E-06	48
chr_338	PF05496.15	0.216	175	115	0	86	260	60	207	1.861E-05	47
chr_338	PF05621.14	0.214	179	138	0	117	293	131	309	1.861E-05	47
chr_338	PF20030.2	0.198	212	157	0	373	584	4	200	1.861E-05	47
chr_338	PF01637.21	0.183	259	189	0	79	310	78	336	1.861E-05	47
chr_338	PF01078.24	0.183	254	201	0	370	616	52	305	3.749E-05	46
chr_338	PF00437.23	0.199	199	152	0	355	545	168	366	7.552E-05	45
chr_338	PF13173.9	0.199	196	135	0	450	645	57	226	1.521E-04	44
chr_338	PF06309.14	0.233	136	98	0	404	539	55	183	3.065E-04	43
chr_338	PF12775.10	0.232	132	100	0	438	569	104	234	6.174E-04	42
chr_370	PF02361.19	0.287	229	155	0	11	239	110	328	4.786E-23	99
chr_402	PF04167.16	0.364	102	61	0	47	143	25	126	1.091E-12	65
chr_434	PF08478.13	0.347	69	42	0	165	233	34	99	2.486E-04	42
chr_466	PF02687.24	0.286	140	99	0	274	413	40	179	2.103E-10	62
chr_498	PF13522.9	0.425	166	93	0	24	185	31	196	3.711E-30	127
chr_498	PF13537.9	0.278	145	100	0	53	197	41	179	8.191E-10	61
chr_498	PF13230.9	0.252	154	107	0	33	176	85	238	5.564E-08	55
chr_1895	PF17802.4	0.396	83	46	0	168	244	99	181	4.813E-09	60
chr_1895	PF00754.28	0.243	164	123	0	692	855	67	229	1.567E-07	55
chr_1927	PF02588.18	0.375	248	149	0	5	252	54	293	5.834E-43	158
chr_1927	PF10035.12	0.523	56	26	0	224	279	20	74	1.504E-09	58
chr_1959	PF13413.9	0.424	74	42	0	10	83	16	89	7.217E-10	59
chr_8	PF17757.4	0.561	102	44	0	132	233	6	107	6.909E-25	112
chr_8	PF03461.18	0.374	129	80	0	1014	1142	7	135	2.134E-16	84
chr_8	PF02559.19	0.418	111	59	0	489	591	16	126	2.134E-16	84
chr_8	PF00270.32	0.236	219	160	0	560	770	409	627	1.504E-11	68
chr_8	PF00271.34	0.210	224	174	0	694	917	75	295	6.480E-08	56
chr_8	PF00176.26	0.191	231	177	0	637	867	414	633	3.442E-05	47
chr_72	PF00203.24	0.730	81	22	0	3	83	50	130	7.885E-34	122
chr_104	PF13463.9	0.337	73	46	0	40	109	56	128	1.392E-05	43
chr_104	PF12802.10	0.349	60	38	0	36	94	41	100	6.583E-04	38
chr_168	PF07037.14	0.331	104	66	0	6	109	52	151	1.818E-10	58
chr_168	PF04394.17	0.469	62	30	0	96	157	23	80	8.657E-10	56
chr_520	PF00535.29	0.273	277	194	0	5	272	89	365	7.481E-26	109
chr_520	PF13641.9	0.289	201	141	0	4	203	184	384	5.932E-19	88
chr_520	PF10111.12	0.257	122	89	0	66	186	155	276	1.253E-05	46
chr_552	PF13613.9	0.572	31	13	0	2	32	16	46	2.689E-05	37
chr_584	PF00501.31	0.328	419	278	0	16	429	171	589	1.898E-60	218
chr_584	PF13193.9	0.350	88	51	0	411	498	51	129	1.780E-07	53
chr_584	PF04443.15	0.181	301	235	0	101	401	137	424	1.780E-07	53
chr_648	PF00455.25	0.428	179	101	0	50	226	9	187	1.150E-36	138
chr_648	PF08220.15	0.539	52	24	0	2	53	29	80	4.224E-09	56
chr_680	PF00005.30	0.310	223	150	0	22	244	410	628	5.418E-26	108
chr_680	PF02463.22	0.241	127	94	0	90	214	1196	1322	8.075E-05	43
chr_712	PF02568.17	0.488	207	105	0	177	383	35	240	1.425E-51	188
chr_712	PF02926.20	0.343	133	83	0	52	179	127	259	4.211E-15	77
chr_712	PF06508.16	0.209	176	134	0	182	351	158	333	7.218E-05	44
chr_744	PF01256.20	0.387	240	145	0	27	266	138	375	1.129E-43	160
chr_776	PF03462.21	0.515	210	101	0	17	226	122	331	5.775E-58	205
chr_776	PF00472.23	0.442	133	73	0	187	319	80	211	2.684E-25	108
chr_808	PF07751.14	0.429	64	33	0	36	99	34	91	2.754E-09	52
chr_1832	PF06745.16	0.313	223	142	0	73	280	70	292	2.374E-25	110
chr_1832	PF13481.9	0.246	288	197	0	26	287	25	312	1.360E-20	95
chr_1832	PF13541.9	0.306	177	96	0	294	433	31	207	1.861E-17	85
chr_1832	PF03796.18	0.248	248	148	0	73	270	132	379	7.834E-17	83
chr_1832	PF05362.16	0.293	157	101	0	308	451	146	302	4.182E-13	71
chr_1832	PF08423.14	0.237	197	126	0	74	239	88	284	2.518E-10	62
chr_1832	PF00154.24	0.190	245	172	0	74	286	73	317	2.509E-06	49
chr_1832	PF18073.4	0.666	34	11	0	10	43	3	36	5.087E-06	48
chr_1832	PF07088.14	0.202	182	136	0	90	261	25	206	1.738E-04	43
chr_1864	PF00497.23	0.373	210	129	0	47	253	226	435	4.399E-35	134
chr_1864	PF10613.12	0.294	101	59	0	47	131	77	177	1.813E-06	48
chr_1864	PF09084.14	0.203	187	133	0	72	239	180	366	3.332E-05	44
chr_1896	PF17802.4	0.247	140	105	0	235	374	42	181	7.133E-06	49
chr_1928	PF00152.23	0.302	471	245	0	82	552	417	768	1.025E-58	215
chr_1928	PF02938.17	0.400	149	85	0	287	428	4	152	1.140E-23	106
chr_1928	PF01336.28	0.339	81	46	0	20	100	48	117	7.263E-06	48
chr_1928	PF13393.9	0.180	229	175	0	34	247	42	270	9.911E-04	41
chr_1960	PF00675.23	0.323	138	91	0	65	199	72	209	8.634E-14	73
chr_1960	PF05193.24	0.193	301	240	0	66	364	180	480	4.539E-10	61
chr_41	PF02517.19	0.342	90	58	0	103	191	431	520	1.659E-08	53
chr_73	PF00237.22	0.591	104	42	0	9	112	88	190	2.091E-33	122
chr_105	PF00005.30	0.302	203	140	0	7	207	397	599	3.545E-22	95
chr_105	PF02463.22	0.296	99	68	0	110	207	1224	1322	2.839E-06	47
chr_795	PF13443.9	0.379	59	35	0	11	67	47	105	4.949E-06	41
chr_827	PF01134.25	0.448	405	209	0	6	410	113	492	1.752E-98	327
chr_859	PF00497.23	0.355	214	135	0	47	260	224	433	1.371E-32	127
chr_859	PF10613.12	0.300	118	74	0	33	138	62	179	2.670E-09	57
chr_891	PF00005.30	0.271	264	191	0	257	520	318	580	9.501E-23	103
chr_891	PF00664.26	0.266	264	192	0	20	282	147	410	8.054E-22	100
chr_923	PF00005.30	0.320	225	148	0	22	246	410	627	9.663E-29	115
chr_955	PF01288.23	0.536	148	68	0	7	154	63	209	2.944E-43	153
chr_987	PF00430.21	0.307	154	106	0	6	159	17	170	3.265E-16	75
chr_1051	PF09334.14	0.477	434	211	0	8	441	180	583	5.690E-113	379
chr_1051	PF19303.2	0.353	198	127	0	366	563	22	218	6.703E-27	117
chr_1051	PF00133.25	0.192	531	276	0	3	345	184	714	6.726E-23	104
chr_1051	PF01588.23	0.436	115	63	0	553	664	27	141	3.223E-19	92
chr_1051	PF01406.22	0.180	345	230	0	7	351	132	412	3.875E-09	59
chr_1051	PF01921.21	0.317	85	54	0	262	341	378	462	7.117E-05	45
chr_1051	PF08264.16	0.192	208	161	0	323	530	7	206	2.891E-04	43
chr_92	PF01000.29	0.377	290	173	0	8	285	12	301	3.773E-52	186
chr_92	PF01193.27	0.348	232	144	0	24	255	217	438	1.939E-34	134
chr_92	PF03118.18	0.537	80	37	0	227	306	10	89	8.752E-18	84
chr_156	PF00528.25	0.305	182	119	0	94	265	178	359	4.699E-19	87
chr_188	PF02378.21	0.270	412	283	0	15	426	125	513	4.152E-41	158
chr_252	PF09605.13	0.447	187	102	0	6	192	26	210	1.246E-42	153
chr_284	PF12146.11	0.298	232	160	0	27	258	104	332	2.363E-25	106
chr_284	PF00561.23	0.268	239	173	0	21	258	177	415	1.138E-20	92
chr_284	PF12697.10	0.235	236	165	0	33	268	158	374	4.409E-14	72
chr_284	PF08386.13	0.422	74	40	0	207	276	70	143	1.442E-09	58
chr_284	PF00326.24	0.190	260	185	0	19	278	131	359	1.164E-07	52
chr_284	PF06500.14	0.194	202	161	0	19	220	195	395	7.913E-05	43
chr_284	PF05677.15	0.324	75	46	0	46	114	149	223	1.626E-04	42
chr_284	PF06342.15	0.175	252	199	0	20	271	70	311	3.340E-04	41
chr_316	PF01087.25	0.412	225	118	0	67	268	119	343	1.185E-42	164
chr_316	PF02744.20	0.311	243	145	0	205	447	31	242	9.928E-28	118
chr_316	PF16269.8	0.290	139	89	0	136	274	117	242	1.430E-10	63
chr_348	PF06125.14	0.615	103	38	0	6	105	15	117	1.590E-34	126
chr_380	PF02664.18	0.624	155	58	0	7	160	17	171	7.927E-57	192
chr_350	PF02486.22	0.411	209	111	0	137	345	21	210	1.046E-39	152
chr_350	PF18106.4	0.664	90	30	0	54	143	48	137	2.163E-29	121
chr_350	PF12844.10	0.274	101	67	0	4	104	29	121	1.341E-04	43
chr_382	PF00625.24	0.565	178	76	0	7	184	49	224	5.769E-57	195
chr_382	PF00406.25	0.205	162	127	0	3	163	85	246	3.706E-04	40
chr_414	PF00903.28	0.287	124	83	0	2	125	310	427	6.813E-10	55
chr_414	PF13669.9	0.257	112	81	0	1	110	75	186	1.935E-05	42
chr_414	PF12681.10	0.235	121	83	0	7	127	77	185	2.021E-04	39
chr_446	PF08796.13	0.568	68	29	0	8	75	8	74	1.748E-18	77
chr_478	PF08281.15	0.440	64	35	0	97	160	21	84	9.616E-09	53
chr_478	PF07638.14	0.237	158	114	0	5	154	155	312	4.526E-08	51
chr_478	PF04545.19	0.405	59	35	0	96	154	17	75	4.594E-06	45
chr_478	PF04297.17	0.414	49	28	0	110	158	46	94	4.438E-04	39
chr_510	PF03883.17	0.424	224	126	0	1	219	81	304	2.297E-47	169
chr_574	PF01546.31	0.222	366	241	0	75	440	254	564	6.847E-22	99
chr_606	PF13177.9	0.483	160	81	0	13	170	128	287	2.127E-38	145
chr_638	PF02384.19	0.320	136	90	0	4	137	289	424	1.640E-14	71
chr_1630	PF00358.23	0.566	147	63	0	463	609	14	160	3.883E-41	162
chr_1630	PF02378.21	0.246	347	239	0	97	414	127	473	4.678E-26	114
chr_1630	PF00367.23	0.547	48	21	0	3	50	3	50	2.385E-07	53
chr_1630	PF13303.9	0.162	329	254	0	121	449	36	339	5.369E-04	42
chr_1662	PF05975.15	0.337	353	198	0	3	301	26	378	1.039E-53	192
chr_1694	PF10369.12	0.559	82	36	0	74	155	23	104	6.527E-22	91
chr_1694	PF13710.9	0.542	64	28	0	8	71	18	80	2.455E-14	69
chr_1694	PF01842.28	0.249	106	76	0	1	106	30	131	7.681E-04	38
chr_1726	PF07971.15	0.432	524	286	0	188	711	27	530	7.924E-120	401
chr_1726	PF17678.4	0.241	376	227	0	9	308	55	430	3.954E-27	118
chr_1758	PF02733.20	0.529	316	147	0	17	329	41	356	1.249E-96	316
chr_1790	PF09182.13	0.649	70	24	0	1	69	13	82	3.435E-21	93
chr_1790	PF00156.30	0.314	121	79	0	110	230	131	246	5.922E-11	62
chr_1822	PF06983.16	0.487	126	62	0	1	122	51	176	1.315E-28	116
chr_1854	PF00596.24	0.359	231	140	0	1	231	70	288	3.836E-37	139
chr_1886	PF02580.19	0.664	144	47	0	2	143	51	194	4.401E-57	192
chr_959	PF00293.31	0.353	120	74	0	5	120	72	191	2.698E-15	72
chr_991	PF01653.21	0.593	297	117	0	1	288	82	378	3.204E-101	343
chr_991	PF03120.19	0.588	91	36	0	286	373	12	102	1.422E-23	106
chr_991	PF12826.10	0.335	122	78	0	462	579	11	132	6.395E-12	68
chr_991	PF00533.29	0.399	70	41	0	561	629	119	188	9.841E-07	51
chr_991	PF03119.19	0.744	27	6	0	373	398	4	30	1.337E-04	44
chr_1023	PF02699.18	0.339	95	59	0	4	93	6	100	2.590E-10	55
chr_1055	PF08501.14	0.590	83	34	0	12	94	71	153	1.359E-22	98
chr_1055	PF01488.23	0.229	153	109	0	116	268	33	175	9.612E-06	46
chr_1055	PF18317.4	0.668	30	10	0	253	282	11	40	8.347E-05	43
chr_1119	PF06855.15	0.545	62	27	0	1	62	14	73	2.795E-15	67
chr_1151	PF00905.25	0.301	313	189	0	352	664	171	442	3.235E-35	144
chr_1151	PF03717.18	0.274	167	111	0	147	300	161	327	7.368E-12	68
chr_1183	PF08240.15	0.399	113	67	0	16	128	41	153	1.321E-16	81
chr_1183	PF00107.29	0.304	140	95	0	135	272	29	168	1.811E-12	68
chr_1183	PF16912.8	0.257	178	129	0	170	344	79	256	1.599E-11	65
chr_1183	PF13602.9	0.271	108	78	0	232	339	191	298	2.766E-05	45
chr_1092	PF01520.21	0.374	264	158	0	754	1017	26	279	4.894E-42	168
chr_1092	PF08481.13	0.536	95	42	0	429	520	34	128	4.992E-21	99
chr_1124	PF00696.31	0.267	234	161	0	6	225	171	404	2.195E-20	90
chr_1156	PF02518.29	0.518	107	51	0	318	424	131	237	1.846E-24	107
chr_1156	PF00512.28	0.264	146	107	0	194	339	29	174	8.264E-09	57
chr_1156	PF08448.13	0.237	141	102	0	60	194	37	177	1.994E-05	46
chr_1156	PF00989.28	0.232	139	101	0	78	210	50	188	8.198E-05	44
chr_1156	PF13426.10	0.221	150	101	0	70	200	8	157	1.661E-04	43
chr_1188	PF01121.23	0.482	131	67	0	1	130	85	215	1.139E-31	119
chr_1220	PF01741.21	0.460	133	64	0	1	120	21	153	3.857E-30	113
chr_1284	PF13419.9	0.354	189	121	0	6	194	190	377	3.298E-28	112
chr_1284	PF00702.29	0.225	202	132	0	4	174	400	601	5.790E-10	58
chr_1284	PF12710.10	0.223	200	141	0	6	188	138	337	2.637E-09	56
chr_1284	PF06941.15	0.232	134	95	0	1	134	65	189	9.270E-05	42
chr_1284	PF06888.15	0.233	126	87	0	5	130	72	186	4.044E-04	40
chr_1284	PF08282.15	0.177	239	166	0	5	207	219	457	4.044E-04	40
chr_1316	PF05382.16	0.661	135	44	0	7	138	54	188	5.198E-48	179
chr_1316	PF08230.14	0.531	49	22	0	183	230	9	57	2.976E-07	52
chr_1316	PF01832.23	0.258	140	93	0	247	386	111	236	2.976E-07	52
chr_1316	PF06605.14	0.442	59	31	0	9	64	110	168	1.225E-06	50
chr_1348	PF11753.11	0.523	60	27	0	23	82	31	88	7.413E-13	62
chr_1380	PF14681.9	0.596	203	81	0	7	207	117	319	1.706E-71	237
chr_1380	PF00156.30	0.237	134	97	0	69	196	143	276	1.936E-05	44
chr_389	PF09922.12	0.352	130	82	0	102	228	24	153	1.760E-16	78
chr_421	PF06114.16	0.262	191	137	0	127	317	37	222	1.338E-13	72
chr_421	PF12844.10	0.422	59	34	0	3	61	17	75	7.897E-06	47
chr_453	PF13359.9	0.294	105	73	0	17	121	141	244	6.934E-08	49
chr_485	PF09148.13	0.337	126	80	0	5	125	59	184	1.961E-15	71
chr_517	PF00534.23	0.372	161	98	0	197	357	112	268	1.747E-23	103
chr_517	PF13692.9	0.338	142	89	0	203	344	148	282	4.067E-16	80
chr_517	PF13524.9	0.260	112	81	0	264	375	123	232	1.357E-04	43
chr_549	PF00800.21	0.501	169	82	0	2	166	77	245	5.118E-44	160
chr_613	PF03960.18	0.435	83	44	0	2	84	106	184	1.177E-14	67
chr_645	PF08713.14	0.448	92	50	0	2	93	232	323	4.767E-18	77
chr_677	PF01048.23	0.330	214	137	0	8	213	211	424	1.877E-28	114
chr_1349	PF05866.14	0.351	140	69	0	6	145	66	173	3.027E-19	83
chr_1381	PF00128.27	0.358	356	198	0	2	357	98	406	8.069E-58	211
chr_1381	PF11941.11	0.344	95	59	0	446	536	37	131	2.324E-08	56
chr_1381	PF14701.9	0.228	171	127	0	32	196	152	322	7.865E-07	51
chr_1381	PF02324.19	0.287	104	66	0	14	106	610	713	1.313E-05	47
chr_1413	PF13561.9	0.348	220	134	0	1	207	146	365	1.897E-33	127
chr_1413	PF00106.28	0.293	211	138	0	1	196	121	331	3.870E-22	94
chr_1445	PF00275.23	0.386	410	244	0	10	407	71	480	2.559E-79	270
chr_1477	PF01316.24	0.558	64	28	0	1	64	25	88	2.036E-15	71
chr_1509	PF07730.16	0.278	118	81	0	163	275	30	147	8.082E-07	50
chr_1541	PF08245.15	0.341	198	117	0	98	275	68	265	9.886E-26	111
chr_1541	PF01225.28	0.257	161	108	0	5	165	20	166	2.016E-09	59
chr_1541	PF02875.24	0.310	114	76	0	263	373	5	118	8.330E-09	57
chr_1573	PF00348.20	0.407	235	138	0	37	271	104	337	9.233E-46	168
chr_1605	PF00589.25	0.299	181	121	0	111	291	204	377	8.210E-18	84
chr_1637	PF17760.4	0.552	121	54	0	122	242	45	165	1.579E-30	130
chr_1637	PF17755.4	0.380	183	112	0	266	446	18	200	1.762E-27	120
chr_1637	PF00005.30	0.174	303	236	0	640	926	326	628	1.326E-05	48
chr_1692	PF00291.28	0.395	304	180	0	20	323	91	389	7.160E-58	207
chr_1692	PF00585.21	0.464	97	50	0	319	415	21	114	1.399E-17	85
chr_1724	PF01074.25	0.334	367	242	0	5	368	71	437	3.349E-51	197
chr_1724	PF18438.4	0.537	110	50	0	395	504	25	134	5.341E-26	115
chr_1724	PF07748.16	0.289	255	172	0	504	758	114	356	8.843E-25	111
chr_1724	PF09261.14	0.430	89	48	0	297	382	58	146	1.300E-12	71
chr_1756	PF04011.15	0.273	158	112	0	54	208	89	246	6.868E-12	64
chr_1788	PF07992.17	0.309	276	189	0	6	281	163	436	1.200E-33	132
chr_1788	PF00743.22	0.237	201	133	0	5	179	154	354	5.542E-11	63
chr_1788	PF03486.17	0.170	375	235	0	2	285	65	439	1.834E-08	55
chr_1788	PF13434.9	0.205	200	145	0	5	188	77	276	2.826E-06	48
chr_1788	PF05834.15	0.213	149	95	0	3	124	146	294	8.641E-04	40
chr_1852	PF00874.23	0.362	91	57	0	321	411	49	138	6.074E-09	58
chr_1916	PF08460.13	0.513	86	41	0	154	238	10	95	3.618E-18	85
chr_1916	PF05257.19	0.328	99	62	0	40	132	50	148	1.598E-08	55
chr_1948	PF00293.31	0.292	120	80	0	15	128	75	194	1.294E-09	55
chr_29	PF00586.27	0.382	193	117	0	7	196	59	251	8.988E-32	127
chr_701	PF06803.15	0.492	43	21	0	99	141	1	43	4.547E-05	42
chr_733	PF01522.24	0.342	143	89	0	126	268	94	230	3.633E-17	82
chr_765	PF00186.22	0.550	143	64	0	4	146	44	186	9.175E-43	152
chr_829	PF00542.22	0.610	72	28	0	49	120	24	95	8.470E-22	89
chr_829	PF16320.8	0.370	100	62	0	5	104	11	109	1.806E-13	65
chr_861	PF00583.28	0.337	104	68	0	53	155	204	307	9.026E-11	59
chr_861	PF13420.10	0.311	117	76	0	35	146	148	264	9.026E-11	59
chr_861	PF13673.10	0.343	86	53	0	56	141	110	190	4.526E-08	51
chr_861	PF13508.10	0.274	119	81	0	20	138	71	183	2.121E-07	49
chr_861	PF08445.13	0.409	57	33	0	83	138	60	116	9.878E-06	44
chr_893	PF00849.25	0.421	156	89	0	81	236	111	265	3.256E-29	118
chr_925	PF00528.25	0.252	169	120	0	44	205	146	314	3.535E-10	60
chr_957	PF00809.25	0.527	267	123	0	8	267	64	330	9.424E-81	267
chr_30	PF00551.22	0.469	177	90	0	3	172	114	290	3.192E-43	154
chr_62	PF03652.18	0.521	134	63	0	1	134	33	164	3.756E-37	134
chr_94	PF20071.2	0.741	43	11	0	1	43	43	85	1.283E-14	67
chr_126	PF00871.20	0.600	383	152	0	7	389	159	540	1.046E-140	447
chr_158	PF03591.17	0.396	158	94	0	15	171	21	178	2.741E-27	110
chr_190	PF14592.9	0.173	395	313	0	241	619	5	399	2.037E-09	61
chr_222	PF01180.24	0.419	291	166	0	6	292	183	473	4.220E-62	215
chr_254	PF01554.21	0.293	168	118	0	6	173	63	230	9.910E-15	76
chr_286	PF00724.23	0.407	382	222	0	1	376	136	517	3.736E-80	271
chr_318	PF03932.17	0.523	206	95	0	1	206	65	264	2.076E-60	205
chr_1919	PF02446.20	0.523	492	227	0	4	495	160	635	1.628E-151	484
chr_1951	PF03054.19	0.724	201	55	0	4	204	45	245	1.290E-88	295
chr_1951	PF20259.1	0.507	91	43	0	188	276	2	92	4.942E-19	89
chr_1951	PF20258.1	0.499	93	46	0	282	373	40	132	4.942E-19	89
chr_1951	PF01171.23	0.234	186	128	0	4	189	95	262	2.953E-09	58
chr_1951	PF02540.20	0.223	207	137	0	9	215	72	248	2.953E-09	58
chr_1951	PF02568.17	0.274	125	83	0	9	133	37	152	2.147E-07	52
chr_1951	PF06508.16	0.213	183	132	0	7	189	153	321	3.710E-06	48
chr_1951	PF00764.22	0.259	118	81	0	11	128	43	152	3.133E-05	45
chr_1951	PF00733.24	0.229	139	104	0	6	144	182	317	2.638E-04	42
chr_32	PF01071.22	0.501	297	146	0	101	397	34	327	2.186E-82	279
chr_32	PF02844.18	0.485	206	104	0	2	203	71	276	1.022E-50	186
chr_32	PF02843.19	0.319	177	107	0	260	417	4	180	1.842E-19	91
chr_32	PF02786.20	0.259	198	139	0	93	290	127	315	8.282E-14	73
chr_32	PF08443.14	0.211	273	198	0	93	365	126	377	2.975E-12	68
chr_32	PF13535.9	0.265	163	118	0	128	290	68	228	1.057E-10	63
chr_32	PF02655.17	0.244	188	122	0	103	290	111	272	1.057E-10	63
chr_32	PF02222.25	0.240	176	119	0	113	288	111	268	7.567E-09	57
chr_32	PF07478.16	0.181	288	224	0	117	404	97	371	5.358E-07	51
chr_64	PF06042.14	0.561	154	67	0	48	201	20	173	1.075E-47	168
chr_96	PF02486.22	0.329	232	144	0	88	319	25	239	1.866E-30	123
chr_96	PF18106.4	0.554	86	37	0	3	88	47	131	7.225E-21	94
chr_128	PF08245.15	0.203	271	188	0	3	273	36	272	2.134E-10	62
chr_128	PF02875.24	0.248	143	103	0	254	391	5	147	1.080E-06	50
chr_160	PF03601.17	0.405	326	186	0	8	333	55	368	8.186E-67	230
chr_224	PF08282.15	0.330	274	170	0	1	274	214	468	1.169E-38	145
chr_224	PF05116.16	0.212	264	177	0	2	265	164	389	3.590E-12	66
chr_256	PF18376.4	0.487	168	84	0	147	311	48	215	6.771E-41	153
chr_1280	PF00113.25	0.663	296	97	0	127	422	100	389	1.167E-120	391
chr_1280	PF03952.19	0.741	132	34	0	3	134	41	172	2.898E-55	200
chr_1312	PF01817.24	0.481	78	39	0	7	84	17	92	2.029E-16	72
chr_1344	PF09643.13	0.365	129	76	0	5	124	78	206	6.466E-19	81
chr_1376	PF02653.19	0.318	275	184	0	4	278	132	402	5.267E-36	138
chr_1440	PF06177.14	0.427	156	83	0	11	166	8	153	1.144E-31	120
chr_1472	PF00216.24	0.572	88	37	0	3	90	40	127	3.329E-26	100
chr_1472	PF18291.4	0.269	86	61	0	6	91	85	168	6.999E-04	36
chr_1504	PF03602.18	0.527	179	82	0	1	175	65	243	2.654E-52	180
chr_1504	PF10672.12	0.270	140	96	0	35	166	143	282	1.252E-09	56
chr_1504	PF05175.17	0.309	95	64	0	38	131	69	163	5.868E-07	48
chr_1504	PF01170.21	0.250	119	77	0	31	134	129	247	2.630E-05	43
chr_1536	PF00708.21	0.408	90	52	0	1	90	19	106	1.177E-14	67
chr_262	PF05167.15	0.612	403	147	0	18	420	170	550	6.849E-152	482
chr_294	PF04270.16	0.490	78	37	0	163	236	2	79	2.002E-13	74
chr_358	PF00009.30	0.470	164	85	0	1	162	117	280	4.639E-35	143
chr_358	PF03764.21	0.340	158	102	0	393	547	46	203	2.456E-18	89
chr_358	PF14492.9	0.363	100	57	0	342	432	26	125	2.193E-10	63
chr_358	PF00679.27	0.379	89	54	0	530	617	37	125	1.804E-09	60
chr_390	PF07730.16	0.376	80	49	0	124	203	25	103	4.198E-08	54
chr_390	PF02518.29	0.199	235	171	0	111	324	4	238	1.765E-07	52
chr_422	PF04237.16	0.332	121	67	0	87	207	37	138	2.924E-12	67
chr_422	PF01878.21	0.272	111	75	0	161	264	5	115	1.172E-05	46
chr_454	PF04203.16	0.378	142	87	0	48	189	46	186	1.390E-21	93
chr_518	PF13704.9	0.292	133	93	0	16	147	28	160	5.660E-10	61
chr_902	PF07722.16	0.468	211	110	0	4	210	110	320	4.404E-52	182
chr_902	PF00117.31	0.288	187	115	0	24	210	114	275	7.806E-18	82
chr_934	PF01509.21	0.575	156	64	0	22	177	41	191	1.116E-48	175
chr_934	PF16198.8	0.379	82	50	0	178	259	14	95	6.958E-09	56
chr_966	PF01409.23	0.531	298	131	0	46	343	134	413	8.568E-91	300
chr_966	PF02912.21	0.468	66	35	0	28	93	25	90	1.220E-09	59
chr_966	PF17759.4	0.191	268	202	0	44	311	61	311	4.437E-08	54
chr_998	PF00448.25	0.539	202	90	0	221	422	58	253	4.152E-58	208
chr_998	PF02881.22	0.275	109	70	0	101	198	3	111	1.879E-05	46
chr_1030	PF00294.27	0.245	320	223	0	7	326	281	576	3.442E-24	104
chr_1062	PF01979.23	0.224	336	245	0	41	376	333	649	2.796E-20	93
chr_1062	PF07969.14	0.151	443	307	0	2	364	283	725	6.566E-05	44
chr_1094	PF04321.20	0.488	263	133	0	2	264	126	386	1.669E-70	238
chr_1094	PF01370.24	0.270	229	150	0	2	208	137	365	5.481E-20	90
chr_1094	PF16363.8	0.260	241	152	0	1	207	144	384	2.524E-19	88
chr_1094	PF01073.22	0.227	299	206	0	3	270	92	390	2.480E-18	85
chr_1094	PF02719.18	0.254	212	148	0	1	199	139	350	4.782E-15	75
chr_1126	PF02798.23	0.329	101	60	0	24	124	37	127	5.094E-09	56
chr_1126	PF00043.28	0.297	106	69	0	142	247	103	201	4.203E-07	50
chr_1126	PF14497.9	0.256	129	92	0	122	250	32	156	1.813E-06	48
chr_1126	PF13410.9	0.215	160	123	0	88	247	97	254	6.882E-05	43
chr_1158	PF00005.30	0.381	191	118	0	20	210	410	600	1.780E-32	126
chr_1158	PF02463.22	0.364	73	45	0	140	210	1252	1324	1.664E-06	48
chr_487	PF00962.25	0.446	313	173	0	11	323	165	477	1.726E-74	252
chr_551	PF05958.14	0.351	368	236	0	88	451	82	449	4.104E-59	212
chr_551	PF01938.23	0.451	55	29	0	5	57	33	87	5.036E-06	48
chr_551	PF02475.19	0.268	117	85	0	255	371	158	274	1.021E-05	47
chr_615	PF03372.26	0.183	262	182	0	5	266	310	533	2.031E-06	48
chr_647	PF04055.24	0.243	183	129	0	13	195	78	249	1.181E-10	61
chr_647	PF13353.9	0.231	192	143	0	24	215	75	261	1.102E-09	58
chr_647	PF13394.9	0.205	163	121	0	12	174	43	195	5.856E-04	40
chr_679	PF02361.19	0.277	222	159	0	3	223	104	325	1.329E-20	91
chr_711	PF00266.22	0.347	339	210	0	4	326	159	497	1.380E-53	193
chr_743	PF00082.25	0.181	540	287	0	158	697	708	1059	2.426E-18	91
chr_743	PF02225.25	0.415	89	48	0	421	503	133	221	2.186E-11	68
chr_775	PF00265.21	0.580	174	73	0	1	174	99	272	4.032E-58	197
chr_1583	PF02091.18	0.811	284	53	0	7	289	50	333	4.092E-152	475
chr_1615	PF00109.29	0.353	350	225	0	6	354	138	487	1.405E-56	203
chr_1615	PF02801.25	0.428	146	80	0	225	365	36	181	1.457E-26	113
chr_1647	PF07992.17	0.252	450	320	0	13	462	43	471	1.875E-38	153
chr_1647	PF02852.25	0.479	126	64	0	461	586	39	162	7.774E-26	113
chr_1647	PF00364.25	0.445	80	44	0	5	84	43	122	1.146E-11	67
chr_1647	PF00070.30	0.452	66	36	0	295	360	36	101	1.308E-08	57
chr_1647	PF12831.10	0.234	177	133	0	91	264	62	238	5.338E-08	55
chr_1647	PF01134.25	0.157	467	376	0	127	573	110	576	2.178E-07	53
chr_1647	PF00890.27	0.156	465	332	0	46	439	126	590	8.885E-07	51
chr_1647	PF03486.17	0.212	163	109	0	128	266	68	230	4.944E-04	42
chr_1647	PF01266.27	0.193	198	135	0	116	283	143	340	4.944E-04	42
chr_1679	PF01458.20	0.405	261	150	0	186	446	52	304	8.061E-50	185
chr_1679	PF19295.2	0.388	156	91	0	50	205	109	257	5.234E-24	106
chr_1711	PF11728.11	0.460	173	91	0	144	313	19	191	1.022E-38	147
chr_1711	PF06081.14	0.434	136	76	0	5	140	45	180	1.304E-25	108
chr_1743	PF00849.25	0.289	202	132	0	38	224	99	300	3.886E-20	89
chr_1775	PF04973.15	0.372	227	136	0	45	271	8	224	2.406E-38	144
chr_1839	PF00483.26	0.332	275	165	0	7	281	117	364	5.169E-39	147
chr_1839	PF12804.10	0.274	125	69	0	7	131	60	155	1.352E-07	52
chr_1871	PF19200.3	0.520	244	116	0	4	247	17	258	8.216E-70	240
chr_1871	PF05913.14	0.598	104	41	0	258	361	97	200	3.585E-30	123
chr_912	PF00383.26	0.448	46	23	0	2	47	176	217	1.854E-05	40
chr_976	PF00294.27	0.237	320	219	0	7	326	281	568	3.800E-22	98
chr_1008	PF02896.21	0.560	319	139	0	247	565	73	390	5.834E-102	343
chr_1008	PF05524.16	0.445	132	72	0	7	138	36	166	2.647E-24	108
chr_1008	PF00391.26	0.325	138	92	0	131	268	8	145	8.011E-14	74
chr_1040	PF11667.11	0.407	107	63	0	60	166	19	125	2.593E-17	79
chr_1072	PF00707.25	0.596	102	41	0	62	163	1	102	4.586E-32	121
chr_1072	PF05198.19	0.574	83	34	0	4	84	51	133	9.668E-23	94
chr_1104	PF00156.30	0.298	141	98	0	9	149	103	242	4.107E-13	66
chr_1136	PF00528.25	0.212	286	214	0	14	299	90	362	6.247E-14	72
chr_1168	PF00532.24	0.370	260	161	0	36	295	142	398	5.400E-44	163
chr_1168	PF13377.9	0.257	296	219	0	38	333	1	296	7.666E-25	106
chr_1168	PF00356.24	0.639	48	17	0	7	54	14	61	6.142E-11	63
chr_1840	PF01694.25	0.309	188	126	0	28	210	54	241	2.155E-21	92
chr_1872	PF00232.21	0.490	451	221	0	8	458	111	544	5.469E-126	408
chr_1904	PF13353.9	0.346	144	92	0	18	161	77	217	2.494E-19	84
chr_1904	PF13394.9	0.275	131	93	0	19	147	60	190	1.985E-09	55
chr_1904	PF04055.24	0.249	138	101	0	21	158	95	230	2.075E-07	49
chr_1936	PF14501.9	0.401	111	62	0	322	432	70	174	5.958E-16	80
chr_17	PF20071.2	0.741	43	11	0	1	43	43	85	1.283E-14	67
chr_49	PF13419.9	0.334	190	125	0	5	193	189	378	1.534E-25	104
chr_49	PF00702.29	0.192	219	149	0	4	189	400	618	9.442E-06	45
chr_49	PF13242.9	0.477	47	24	0	134	179	87	133	1.986E-05	44
chr_81	PF00410.22	0.624	125	46	0	7	131	88	211	1.589E-44	155
chr_113	PF00562.31	0.457	536	281	0	529	1064	207	724	2.381E-128	442
chr_113	PF04563.18	0.196	1120	880	0	27	1122	172	1291	2.837E-59	225
chr_113	PF04561.17	0.418	153	86	0	133	285	74	221	8.797E-26	115
chr_113	PF04565.19	0.538	93	42	0	447	539	7	97	1.257E-20	98
chr_113	PF04560.23	0.471	102	45	0	1066	1151	20	121	1.663E-18	91
chr_113	PF10385.12	0.481	89	46	0	529	617	4	92	1.783E-15	81
chr_145	PF06081.14	0.329	154	97	0	6	159	35	179	6.509E-19	83
chr_145	PF13515.9	0.245	123	89	0	34	156	57	175	2.285E-05	43
chr_152	PF00814.28	0.355	314	181	0	14	327	145	426	3.437E-51	184
chr_152	PF02543.18	0.200	294	210	0	13	306	194	456	2.896E-11	64
chr_184	PF01370.24	0.204	224	155	0	3	198	137	360	2.225E-08	53
chr_184	PF04321.20	0.242	124	92	0	2	123	125	248	8.440E-05	42
chr_216	PF07242.14	0.378	105	65	0	556	660	34	138	1.688E-12	70
chr_248	PF00465.22	0.377	449	260	0	409	857	18	436	1.270E-79	286
chr_248	PF00171.25	0.281	405	290	0	20	423	164	568	1.285E-41	166
chr_248	PF13685.9	0.184	268	196	0	484	751	96	336	6.147E-06	49
chr_280	PF07081.14	0.472	171	88	0	23	193	92	258	1.784E-41	150
chr_280	PF17851.4	0.227	194	142	0	3	187	87	280	9.894E-10	57
chr_312	PF02934.18	0.538	414	188	0	3	416	62	470	1.366E-130	422
chr_312	PF02637.21	0.480	148	76	0	327	474	107	254	1.287E-32	133
chr_344	PF11193.11	0.325	146	97	0	11	156	11	155	9.932E-17	78
chr_376	PF05103.16	0.517	54	26	0	6	59	22	75	3.642E-10	55
chr_408	PF03609.17	0.410	240	136	0	1	240	23	253	6.861E-48	173
chr_1400	PF00270.32	0.484	167	84	0	24	186	463	629	3.127E-38	151
chr_1400	PF00271.34	0.261	276	197	0	71	337	25	300	2.747E-22	101
chr_1400	PF04851.18	0.227	193	148	0	24	216	373	564	2.164E-08	56
chr_1400	PF14617.9	0.323	87	54	0	109	195	283	363	6.090E-06	48
chr_1432	PF02603.19	0.547	123	55	0	5	127	65	186	4.124E-33	130
chr_1432	PF07475.15	0.588	83	33	0	137	219	26	107	4.525E-22	97
chr_1464	PF00300.25	0.314	214	124	0	4	217	80	261	5.775E-26	106
chr_1496	PF06750.16	0.584	84	34	0	4	86	39	122	1.891E-23	98
chr_1528	PF01725.19	0.547	188	82	0	136	323	77	258	6.640E-56	198
chr_1560	PF00905.25	0.276	363	244	0	237	599	114	451	2.172E-35	145
chr_1560	PF03717.18	0.308	212	145	0	70	279	150	361	3.540E-22	102
chr_1592	PF02219.20	0.487	272	137	0	6	274	109	380	3.259E-73	246
chr_1624	PF00696.31	0.271	275	162	0	1	275	172	394	2.061E-24	107
chr_1656	PF01248.29	0.433	82	44	0	1	79	41	122	2.113E-14	66
chr_1688	PF00497.23	0.203	421	324	0	62	482	239	645	4.344E-20	94
chr_1688	PF00528.25	0.216	190	143	0	336	519	187	376	7.504E-07	51
chr_409	PF03613.17	0.489	236	119	0	1	233	49	284	2.607E-63	215
chr_441	PF13302.10	0.323	88	58	0	64	149	187	274	4.197E-07	48
chr_473	PF01183.23	0.303	232	157	0	19	250	16	241	2.088E-26	109
chr_724	PF00988.25	0.532	198	83	0	1	198	30	208	1.067E-56	201
chr_724	PF00117.31	0.304	252	168	0	91	332	30	281	1.171E-28	118
chr_724	PF07722.16	0.210	221	141	0	173	352	128	348	2.231E-08	55
chr_756	PF02645.19	0.466	277	147	0	1	277	30	306	8.179E-70	236
chr_788	PF07728.17	0.250	267	187	0	284	550	81	330	4.554E-19	91
chr_788	PF07726.14	0.225	163	112	0	309	471	82	226	6.957E-06	48
chr_788	PF12775.10	0.206	166	122	0	302	467	99	253	9.520E-04	41
chr_852	PF10418.12	0.556	56	22	0	202	257	1	51	2.612E-11	63
chr_852	PF00175.24	0.246	132	85	0	112	225	69	200	7.453E-06	46
chr_916	PF00485.21	0.309	232	144	0	72	303	77	286	4.213E-27	112
chr_1908	PF13597.9	0.480	587	268	0	129	715	207	722	6.108E-159	516
chr_1908	PF03477.19	0.398	90	52	0	13	102	29	115	6.466E-11	65
chr_1940	PF00163.22	0.427	102	53	0	1	93	53	154	1.823E-17	80
chr_1940	PF01479.28	0.385	70	39	0	94	157	22	91	4.201E-07	49
chr_1972	PF13365.9	0.339	148	95	0	101	248	153	297	5.136E-17	83
chr_1972	PF13180.9	0.265	167	117	0	228	387	11	177	4.609E-11	64
chr_1972	PF02163.25	0.360	77	49	0	313	389	650	726	2.025E-06	49
chr_21	PF13793.9	0.344	284	131	0	1	284	72	272	3.933E-43	160
chr_21	PF14572.9	0.490	151	76	0	168	317	69	219	5.211E-36	139
chr_21	PF00156.30	0.339	95	57	0	168	254	147	241	1.834E-08	55
chr_53	PF08245.15	0.239	250	168	0	5	254	43	264	9.993E-16	79
chr_53	PF02875.24	0.279	113	79	0	241	351	3	115	2.093E-06	49
chr_85	PF00327.23	0.500	55	27	0	4	58	26	80	9.153E-11	54
chr_117	PF02016.18	0.518	124	58	0	10	133	58	178	3.771E-32	123
chr_149	PF07288.14	0.587	73	27	0	2	74	2	68	1.255E-21	86
chr_181	PF02901.18	0.333	648	404	0	44	649	141	788	9.650E-100	344
chr_181	PF01228.24	0.366	116	72	0	633	747	46	161	1.318E-13	74
chr_213	PF01625.24	0.464	206	103	0	4	197	56	261	9.971E-49	176
chr_213	PF01641.21	0.651	127	44	0	177	303	45	170	2.598E-45	166
chr_1205	PF03462.21	0.494	213	102	0	1	202	126	338	1.005E-55	197
chr_1205	PF00472.23	0.441	119	65	0	176	293	93	211	1.281E-21	96
chr_1237	PF12631.10	0.462	330	174	0	127	456	189	512	1.712E-81	278
chr_1237	PF10396.12	0.570	127	54	0	8	134	60	185	2.256E-35	141
chr_1237	PF01926.26	0.406	108	63	0	216	323	66	172	1.395E-15	79
chr_1237	PF02421.21	0.266	151	105	0	227	370	77	227	2.132E-09	59
chr_1237	PF04548.19	0.231	175	113	0	228	375	65	239	1.493E-07	53
chr_1237	PF00071.25	0.208	209	164	0	161	368	33	241	6.144E-07	51
chr_1237	PF00009.30	0.234	161	114	0	227	376	123	283	1.246E-06	50
chr_1237	PF03193.19	0.261	112	80	0	211	319	208	319	8.633E-05	44
chr_1237	PF00025.24	0.226	138	101	0	228	365	92	223	7.170E-04	41
chr_1237	PF10662.12	0.219	145	104	0	228	372	125	258	7.170E-04	41
chr_1269	PF00358.23	0.581	148	62	0	466	613	29	176	4.014E-43	168
chr_1269	PF02378.21	0.275	314	205	0	106	389	141	454	1.672E-29	125
chr_1269	PF00367.23	0.655	31	10	0	10	40	10	40	2.597E-04	43
chr_1397	PF13508.10	0.372	81	50	0	44	124	107	186	1.821E-09	54
chr_1397	PF13673.10	0.278	127	91	0	4	130	70	196	1.821E-09	54
chr_1397	PF00583.28	0.358	79	46	0	48	120	211	289	4.268E-08	50
chr_1397	PF12568.11	0.294	91	60	0	8	98	70	155	1.037E-05	43
chr_1461	PF00903.28	0.358	115	73	0	8	122	312	425	1.889E-15	71
chr_1461	PF13669.9	0.344	108	68	0	8	111	78	185	1.107E-12	63
chr_1461	PF12681.10	0.273	114	78	0	10	123	76	183	1.626E-07	48
chr_1461	PF18029.4	0.269	114	77	0	11	124	117	223	7.878E-07	46
chr_1461	PF19581.2	0.266	110	76	0	11	120	39	142	3.806E-06	44
chr_1493	PF01595.23	0.354	181	108	0	15	195	91	258	9.248E-25	108
chr_1493	PF03471.20	0.335	108	66	0	335	442	11	110	4.913E-10	61
chr_1145	PF00702.29	0.227	378	255	0	167	544	274	604	2.288E-23	106
chr_1145	PF00122.23	0.315	183	117	0	101	272	76	258	4.296E-19	92
chr_1177	PF00005.30	0.359	205	128	0	24	223	410	614	4.498E-32	124
chr_1177	PF02463.22	0.371	75	45	0	138	210	1251	1325	3.047E-07	50
chr_1241	PF04011.15	0.505	152	74	0	26	177	99	249	6.191E-40	145
chr_1305	PF12686.10	0.191	199	135	0	6	204	144	311	2.236E-04	41
chr_1337	PF04233.17	0.343	136	86	0	133	264	111	246	2.555E-15	78
chr_1369	PF02777.21	0.666	100	33	0	98	197	66	164	2.390E-36	135
chr_1369	PF00081.25	0.632	84	28	0	5	88	23	100	1.033E-26	107
chr_1401	PF02588.18	0.357	190	121	0	5	193	53	242	3.539E-29	114
chr_1433	PF20511.1	0.346	197	105	0	3	163	81	277	2.298E-27	113
chr_1548	PF01695.20	0.410	163	87	0	122	284	101	248	1.579E-29	119
chr_1548	PF07319.14	0.433	97	50	0	1	90	15	111	6.454E-16	78
chr_1548	PF00308.21	0.322	133	89	0	130	262	92	223	2.520E-13	70
chr_1548	PF03969.19	0.257	141	98	0	152	292	127	259	1.352E-07	52
chr_1612	PF02786.20	0.531	233	108	0	90	322	112	342	7.649E-67	235
chr_1612	PF00289.25	0.593	140	53	0	1	132	65	204	1.252E-42	163
chr_1612	PF02785.22	0.536	133	60	0	314	443	9	141	2.163E-34	138
chr_1612	PF07478.16	0.257	180	132	0	113	292	79	256	1.482E-11	66
chr_1612	PF02222.25	0.235	209	153	0	125	333	111	311	6.138E-11	64
chr_1612	PF02655.17	0.204	275	203	0	21	295	17	272	6.138E-11	64
chr_1612	PF08443.14	0.188	322	238	0	105	426	126	419	2.539E-10	62
chr_1612	PF13535.9	0.250	163	117	0	137	293	64	226	8.795E-09	57
chr_1676	PF00005.30	0.316	207	134	0	28	234	410	606	3.376E-24	104
chr_1676	PF08352.15	0.405	100	57	0	227	323	12	111	4.051E-14	73
chr_1676	PF02463.22	0.310	88	59	0	146	233	1240	1325	2.562E-05	45
chr_1708	PF00588.22	0.498	143	70	0	79	219	93	235	5.955E-36	135
chr_1708	PF08032.15	0.395	54	32	0	8	61	78	131	4.472E-04	40
chr_1740	PF00860.23	0.322	380	257	0	13	392	126	505	1.106E-52	192
chr_1772	PF01430.22	0.471	285	148	0	3	287	64	343	3.530E-73	246
chr_1804	PF00398.23	0.546	228	103	0	22	249	63	290	9.941E-71	239
chr_1836	PF00005.30	0.331	213	140	0	268	480	348	558	3.118E-26	114
chr_557	PF13358.9	0.422	144	82	0	4	146	122	265	3.600E-28	109
chr_557	PF03184.22	0.339	78	48	0	61	134	144	221	1.567E-06	46
chr_557	PF07592.14	0.271	98	60	0	62	144	169	266	7.432E-05	41
chr_589	PF00141.26	0.497	65	32	0	251	315	8	72	5.345E-11	63
chr_589	PF13409.9	0.291	132	74	0	60	191	81	186	4.752E-10	60
chr_589	PF13410.9	0.197	254	200	0	63	316	43	292	1.782E-08	55
chr_589	PF14497.9	0.255	131	96	0	155	284	27	157	2.758E-06	48
chr_589	PF00043.28	0.352	76	44	0	201	276	129	197	5.654E-06	47
chr_621	PF13021.9	0.555	40	17	0	158	197	2	41	4.004E-06	46
chr_653	PF02901.18	0.493	686	336	0	15	700	125	787	1.525E-194	624
chr_653	PF01228.24	0.655	106	36	0	691	796	60	163	9.845E-34	140
chr_685	PF02557.20	0.406	180	102	0	60	231	15	194	1.578E-33	129
chr_717	PF03466.23	0.249	207	152	0	89	295	146	348	1.279E-13	71
chr_717	PF00126.30	0.532	58	27	0	4	61	20	77	2.019E-10	61
chr_749	PF01782.21	0.358	102	64	0	3	102	36	137	4.544E-12	63
chr_781	PF04245.16	0.300	314	217	0	8	321	97	407	1.122E-37	144
chr_813	PF00072.27	0.307	163	111	0	6	166	70	232	6.381E-17	79
chr_813	PF00486.31	0.476	81	41	0	140	218	19	99	3.053E-15	74
chr_567	PF02650.17	0.610	83	32	0	218	300	19	101	8.965E-24	102
chr_567	PF14527.9	0.473	114	59	0	115	228	40	152	1.928E-23	101
chr_567	PF10298.12	0.497	81	40	0	19	99	22	102	7.060E-16	78
chr_599	PF03772.19	0.252	303	211	0	199	481	49	351	4.047E-23	105
chr_599	PF13567.9	0.220	176	135	0	14	187	125	300	4.838E-06	49
chr_599	PF00753.30	0.190	225	169	0	410	634	47	256	3.953E-05	46
chr_631	PF02441.22	0.431	122	65	0	3	124	237	351	7.695E-24	96
chr_663	PF01266.27	0.285	332	217	0	21	352	156	459	6.611E-34	139
chr_663	PF16901.8	0.247	217	158	0	389	599	13	229	1.785E-13	73
chr_663	PF00890.27	0.187	226	161	0	21	246	211	409	1.277E-04	44
chr_695	PF00580.24	0.225	447	217	0	32	478	279	559	3.408E-28	123
chr_695	PF13361.9	0.182	600	357	0	340	939	555	992	7.947E-22	102
chr_695	PF13245.9	0.215	242	180	0	16	257	224	453	5.186E-10	63
chr_695	PF12705.10	0.193	298	236	0	917	1209	64	361	2.091E-09	61
chr_727	PF01470.20	0.556	186	82	0	3	187	78	263	3.186E-58	199
chr_759	PF00005.30	0.282	213	141	0	226	423	347	559	9.765E-19	90
chr_759	PF16326.8	0.293	124	78	0	464	574	3	126	1.281E-08	57
chr_759	PF12848.10	0.392	70	41	0	179	246	22	91	1.760E-06	50
chr_791	PF01719.20	0.433	140	77	0	31	170	53	189	1.387E-25	110
chr_791	PF00910.25	0.333	102	59	0	219	307	19	120	7.301E-09	57
chr_791	PF01057.20	0.289	99	68	0	211	307	152	250	1.797E-05	46
chr_823	PF00756.23	0.288	193	135	0	7	197	133	325	2.556E-18	84
chr_825	PF06224.15	0.270	313	215	0	29	324	137	449	7.923E-30	121
chr_857	PF00128.27	0.228	360	261	0	182	541	137	475	1.105E-22	103
chr_857	PF02922.21	0.480	82	41	0	24	105	28	107	4.398E-14	75
chr_857	PF02806.21	0.305	99	58	0	528	612	45	143	3.844E-06	49
chr_857	PF14872.9	0.179	245	181	0	143	364	184	428	2.592E-04	43
chr_857	PF16561.8	0.366	64	36	0	42	105	52	109	5.227E-04	42
chr_889	PF14539.9	0.250	99	68	0	4	94	83	181	9.754E-04	36
chr_953	PF01545.24	0.365	200	123	0	13	207	110	309	3.838E-30	124
chr_953	PF16916.8	0.380	98	60	0	209	305	23	120	1.191E-11	66
chr_985	PF00006.28	0.476	275	141	0	94	363	176	450	2.495E-68	241
chr_985	PF00306.30	0.616	126	47	0	370	493	17	142	2.622E-39	154
chr_985	PF00223.22	0.299	120	83	0	168	286	1	120	1.022E-08	57
chr_1017	PF00532.24	0.318	268	179	0	32	299	140	403	1.560E-34	135
chr_1017	PF13377.9	0.234	298	227	0	36	333	1	297	1.346E-19	90
chr_1017	PF00356.24	0.497	52	25	0	6	57	16	66	3.509E-07	51
chr_1049	PF01432.23	0.301	438	261	0	202	576	222	659	1.285E-53	200
chr_1049	PF08439.13	0.447	69	38	0	112	180	28	96	3.319E-09	59
chr_1081	PF00535.29	0.438	131	71	0	4	134	89	216	1.401E-24	105
chr_1081	PF13641.9	0.297	193	134	0	3	194	184	376	2.554E-19	89
chr_1081	PF10111.12	0.257	184	136	0	66	249	155	338	3.102E-12	67
chr_1113	PF13167.9	0.628	86	32	0	10	95	46	131	2.426E-25	109
chr_1113	PF16360.8	0.549	96	43	0	98	193	43	138	2.122E-23	103
chr_1113	PF01926.26	0.222	210	161	0	183	392	76	283	1.650E-09	59
chr_1113	PF02421.21	0.257	122	85	0	183	304	75	189	1.709E-05	46
chr_1113	PF12631.10	0.209	185	137	0	139	323	245	418	1.709E-05	46
chr_1113	PF00025.24	0.196	201	155	0	132	332	33	226	7.055E-05	44
chr_1270	PF03123.18	0.581	57	23	0	1	57	9	65	1.800E-12	67
chr_1270	PF00874.23	0.364	102	61	0	76	172	48	149	7.975E-12	65
chr_1366	PF13455.9	0.313	114	67	0	349	446	38	151	4.546E-09	58
chr_1366	PF13250.9	0.485	59	30	0	188	246	2	60	1.872E-08	56
chr_1430	PF06103.14	0.365	119	73	0	5	123	13	128	1.132E-16	75
chr_1462	PF01797.19	0.447	70	38	0	1	70	182	250	2.738E-12	59
chr_1494	PF00005.30	0.370	150	93	0	19	168	410	557	3.141E-22	96
chr_132	PF06207.14	0.402	243	135	0	43	285	38	264	6.192E-47	171
chr_196	PF00403.29	0.451	56	30	0	1	56	16	70	4.976E-09	49
chr_228	PF14278.9	0.285	137	95	0	44	177	14	150	5.369E-11	60
chr_228	PF00440.26	0.416	58	33	0	3	60	11	68	2.599E-06	46
chr_260	PF00005.30	0.294	270	189	0	290	558	349	618	4.910E-28	120
chr_260	PF00664.26	0.287	267	189	0	21	287	145	410	3.664E-26	114
chr_292	PF13632.9	0.294	157	109	0	21	176	214	370	4.409E-14	72
chr_292	PF03142.18	0.249	168	119	0	25	183	228	395	6.912E-10	59
chr_292	PF03552.17	0.244	132	88	0	81	212	162	279	1.869E-05	45
chr_324	PF01966.25	0.297	119	83	0	25	143	89	207	1.775E-09	56
chr_356	PF13702.9	0.598	173	66	0	45	210	10	182	1.165E-57	203
chr_356	PF00877.22	0.510	98	47	0	224	321	68	163	1.474E-21	96
chr_356	PF01832.23	0.287	108	69	0	224	321	2	109	1.472E-06	49
chr_388	PF00069.28	0.405	245	145	0	15	259	195	438	8.843E-45	174
chr_388	PF07714.20	0.284	401	283	0	16	411	308	708	1.504E-42	167
chr_388	PF03793.22	0.383	84	51	0	433	516	39	122	7.767E-09	58
chr_388	PF03109.19	0.230	182	112	0	18	163	170	351	6.374E-08	55
chr_388	PF14531.9	0.345	91	56	0	128	213	255	345	1.286E-07	54
chr_388	PF06293.17	0.284	109	71	0	57	156	132	240	8.640E-06	48
chr_388	PF01163.25	0.250	130	94	0	30	159	128	253	3.511E-05	46
chr_388	PF06176.14	0.283	98	62	0	58	155	120	206	1.426E-04	44
chr_388	PF13095.9	0.202	178	118	0	11	159	62	239	5.793E-04	42
chr_420	PF19448.2	0.199	205	155	0	6	210	26	220	6.325E-06	46
chr_1490	PF01368.23	0.312	195	133	0	4	197	262	456	9.877E-22	96
chr_1490	PF02833.17	0.292	166	105	0	159	307	17	182	7.185E-15	75
chr_1522	PF00849.25	0.350	141	82	0	19	145	149	289	6.296E-19	83
chr_1586	PF00528.25	0.203	177	133	0	63	230	186	362	1.075E-04	42
chr_1618	PF03060.18	0.451	304	158	0	13	301	184	487	2.608E-73	248
chr_1618	PF00478.28	0.196	243	158	0	3	200	391	633	1.585E-07	52
chr_1618	PF01180.24	0.201	204	121	0	41	192	249	452	5.756E-06	47
chr_1650	PF00676.23	0.509	293	142	0	20	310	142	434	2.522E-84	280
chr_1650	PF00456.24	0.212	234	173	0	58	278	184	417	1.015E-09	59
chr_1682	PF00266.22	0.435	371	203	0	18	388	152	511	1.123E-85	288
chr_1682	PF00155.24	0.196	327	249	0	67	393	251	561	2.765E-12	68
chr_1682	PF00282.22	0.198	302	230	0	40	327	195	496	2.369E-11	65
chr_1682	PF03841.16	0.282	140	95	0	110	242	252	391	8.416E-10	60
chr_1682	PF01276.23	0.220	175	133	0	70	240	130	304	2.101E-06	49
chr_1714	PF13556.9	0.448	49	26	0	231	279	31	79	8.184E-05	43
chr_1746	PF00083.27	0.165	407	304	0	21	385	175	581	5.552E-08	54
chr_1778	PF05848.14	0.711	72	20	0	5	74	4	75	3.782E-27	106
chr_1778	PF17727.4	0.416	77	43	0	76	149	15	91	5.925E-11	59
chr_84	PF00333.23	0.615	74	28	0	11	84	21	94	4.095E-22	92
chr_84	PF03719.18	0.467	92	47	0	65	156	6	95	2.504E-18	81
chr_116	PF17676.4	0.355	75	43	0	1	68	69	143	6.018E-08	47
chr_148	PF17770.4	0.487	99	50	0	456	554	11	109	2.180E-19	92
chr_148	PF00753.30	0.202	390	297	0	23	395	115	504	7.600E-18	87
chr_148	PF12706.10	0.195	410	318	0	12	407	83	492	6.379E-17	84
chr_148	PF07521.15	0.366	85	46	0	338	411	1	85	4.980E-08	55
chr_148	PF16661.8	0.223	194	136	0	5	180	87	280	4.980E-08	55
chr_180	PF00144.27	0.292	267	164	0	3	235	196	462	1.435E-29	118
chr_212	PF00501.31	0.266	392	283	0	30	416	173	564	5.777E-37	147
chr_212	PF03321.16	0.205	171	120	0	147	298	148	318	4.107E-04	42
chr_244	PF00471.23	0.556	50	21	0	1	49	45	94	1.041E-11	56
chr_276	PF01416.23	0.264	258	177	0	7	248	2	259	2.434E-22	96
chr_308	PF01245.23	0.700	95	28	0	12	106	61	154	2.951E-38	136
chr_340	PF00343.23	0.516	372	176	0	231	602	217	581	1.209E-105	360
chr_372	PF02527.18	0.439	213	116	0	24	236	44	250	1.765E-47	169
chr_372	PF13847.9	0.273	108	75	0	68	171	79	186	1.278E-05	45
chr_1921	PF00528.25	0.246	244	161	0	166	409	137	351	2.785E-16	81
chr_1921	PF18935.3	0.212	190	123	0	4	160	15	204	2.288E-06	49
chr_1953	PF03313.18	0.489	250	126	0	24	273	167	414	6.176E-67	228
chr_2	PF02767.19	0.456	130	70	0	124	253	22	151	8.235E-26	110
chr_2	PF02768.18	0.428	126	70	0	250	375	61	183	6.580E-22	98
chr_2	PF00712.22	0.380	128	73	0	1	128	40	158	9.818E-18	85
chr_34	PF02222.25	0.442	220	114	0	92	297	108	327	2.609E-48	176
chr_34	PF17769.4	0.541	63	28	0	277	338	52	114	1.734E-12	68
chr_34	PF07478.16	0.239	171	119	0	121	278	121	291	2.099E-08	55
chr_34	PF15632.9	0.206	173	130	0	134	306	47	211	2.290E-04	42
chr_98	PF01580.21	0.254	182	125	0	172	353	70	237	2.550E-11	65
chr_130	PF15513.9	0.632	63	23	0	30	92	10	72	1.610E-19	81
chr_162	PF07564.14	0.395	61	36	0	53	113	11	71	3.477E-06	45
chr_194	PF09084.14	0.373	198	123	0	17	213	177	374	6.329E-32	126
chr_194	PF13379.9	0.352	193	124	0	17	209	182	374	1.526E-27	113
chr_194	PF12974.10	0.269	188	132	0	23	203	156	343	1.232E-14	74
chr_194	PF16868.8	0.237	189	127	0	20	187	139	327	3.880E-10	60
chr_226	PF06182.14	0.316	244	165	0	12	253	43	286	4.118E-31	122
chr_1481	PF02601.18	0.454	352	187	0	84	435	37	380	2.104E-85	289
chr_1481	PF13742.9	0.534	92	42	0	5	96	18	108	6.148E-21	96
chr_1481	PF01336.28	0.339	78	50	0	22	99	42	118	2.035E-05	46
chr_1513	PF05532.15	0.396	65	39	0	1	65	7	71	1.881E-08	48
chr_1577	PF02386.19	0.379	379	229	0	12	381	264	642	2.100E-70	243
chr_1609	PF13673.10	0.321	103	68	0	49	151	106	206	1.570E-09	55
chr_1609	PF00583.28	0.311	94	61	0	49	138	203	296	3.654E-07	48
chr_1609	PF13508.10	0.340	80	50	0	53	132	107	183	7.929E-07	47
chr_1609	PF08445.13	0.368	59	36	0	77	134	60	118	1.733E-04	40
chr_1641	PF01084.23	0.706	53	15	0	21	73	17	69	9.013E-19	78
chr_1705	PF00572.21	0.674	121	39	0	12	132	39	159	1.095E-47	165
chr_305	PF00155.24	0.311	348	234	0	43	390	219	559	7.713E-45	168
chr_305	PF04864.16	0.180	305	240	0	92	396	163	456	1.211E-07	53
chr_305	PF01212.24	0.167	316	252	0	15	330	142	445	7.191E-05	44
chr_337	PF01327.24	0.434	136	70	0	12	136	86	221	4.000E-28	108
chr_369	PF00005.30	0.280	278	197	0	268	541	366	643	1.538E-26	115
chr_369	PF12558.11	0.344	100	54	0	236	319	5	104	2.962E-09	59
chr_369	PF02463.22	0.155	471	391	0	37	500	856	1326	8.269E-07	51
chr_401	PF02631.19	0.306	206	142	0	40	245	2	207	6.502E-23	98
chr_433	PF03033.23	0.315	174	116	0	4	177	62	231	1.697E-18	87
chr_433	PF04101.19	0.259	189	136	0	143	326	59	247	4.491E-13	70
chr_465	PF00005.30	0.316	188	128	0	1	188	425	612	2.126E-22	94
chr_465	PF02463.22	0.364	73	44	0	104	173	1250	1322	7.319E-07	48
chr_497	PF10502.12	0.327	165	107	0	3	167	122	281	1.688E-20	88
chr_529	PF03102.17	0.587	258	106	0	12	269	65	321	7.042E-89	294
chr_561	PF19807.2	0.487	72	36	0	1	71	9	80	2.337E-15	68
chr_530	PF02350.22	0.350	348	221	0	6	353	59	399	5.224E-56	200
chr_594	PF01497.21	0.308	240	163	0	47	283	130	369	4.475E-28	115
chr_658	PF00701.25	0.486	273	140	0	11	283	155	427	8.686E-73	246
chr_722	PF00156.30	0.296	121	83	0	16	136	131	249	4.996E-10	57
chr_754	PF00359.25	0.406	155	90	0	1	155	56	208	2.183E-25	112
chr_754	PF02302.20	0.260	112	80	0	173	284	24	132	2.804E-04	43
chr_818	PF12730.10	0.222	175	132	0	4	174	82	256	7.588E-07	49
chr_818	PF12679.10	0.176	260	202	0	1	246	447	706	6.126E-05	43
chr_1543	PF00176.26	0.394	269	153	0	577	829	384	652	1.285E-46	183
chr_1543	PF08455.13	0.260	309	219	0	284	580	157	465	5.675E-25	112
chr_1543	PF00271.34	0.366	115	72	0	871	985	195	308	3.917E-13	73
chr_1543	PF16203.8	0.235	158	111	0	847	992	108	265	3.681E-06	50
chr_1543	PF13871.9	0.190	213	168	0	778	986	35	247	4.865E-04	43
chr_1575	PF07456.14	0.485	148	75	0	14	161	14	160	1.019E-36	135
chr_1639	PF06570.14	0.458	207	112	0	6	212	26	232	3.518E-49	173
chr_1671	PF01548.20	0.376	162	99	0	6	164	100	261	1.804E-25	105
chr_1703	PF16242.8	0.359	65	40	0	2	65	53	117	4.346E-06	42
chr_1703	PF01243.23	0.318	74	49	0	6	79	50	122	2.174E-05	40
chr_1735	PF19200.3	0.499	172	82	0	1	164	78	249	1.327E-45	162
chr_1767	PF01255.22	0.567	240	100	0	8	247	88	319	1.027E-79	263
chr_1831	PF00484.22	0.389	154	81	0	27	160	60	213	1.336E-26	105
chr_1831	PF20393.1	0.243	112	68	0	26	116	4	115	4.217E-04	39
chr_1480	PF02609.19	0.370	52	30	0	1	49	27	78	1.219E-04	36
chr_1512	PF00210.27	0.322	165	108	0	6	170	45	204	6.280E-20	86
chr_1608	PF10786.12	0.205	175	135	0	4	178	41	211	5.877E-05	42
chr_1672	PF02371.19	0.487	83	41	0	11	93	23	102	1.393E-17	78
chr_1704	PF00380.22	0.656	125	43	0	6	130	97	221	4.854E-48	165
chr_1736	PF02378.21	0.257	357	247	0	122	454	140	496	2.222E-30	126
chr_1736	PF00367.23	0.469	49	25	0	2	50	1	49	4.506E-05	45
chr_1768	PF02699.18	0.430	92	51	0	4	94	26	117	1.730E-16	73
chr_443	PF08860.13	0.565	100	41	0	2	101	29	123	8.151E-30	111
chr_475	PF14478.9	0.325	120	72	0	12	119	21	140	4.010E-13	64
chr_507	PF19776.2	0.372	58	35	0	16	73	15	70	1.050E-04	40
chr_507	PF00440.26	0.334	64	42	0	12	75	5	68	4.967E-04	38
chr_539	PF13007.10	0.438	52	27	0	16	64	3	54	4.362E-07	44
chr_571	PF00185.27	0.400	239	131	0	91	329	5	224	2.583E-45	167
chr_571	PF02729.24	0.403	217	115	0	1	217	56	249	6.669E-41	154
chr_635	PF07992.17	0.311	292	190	0	5	296	163	439	1.603E-35	141
chr_635	PF02852.25	0.398	132	79	0	303	434	14	145	5.040E-20	93
chr_635	PF00070.30	0.452	66	36	0	159	224	36	101	8.164E-09	57
chr_667	PF02230.19	0.244	123	89	0	1	119	194	316	1.883E-05	42
chr_667	PF01738.21	0.250	117	87	0	1	117	248	364	1.883E-05	42
chr_731	PF00005.30	0.325	223	149	0	294	514	351	573	8.610E-27	116
chr_731	PF00664.26	0.263	259	189	0	22	279	149	407	1.380E-20	96
chr_670	PF07992.17	0.326	292	184	0	3	294	163	436	5.252E-39	152
chr_670	PF00070.30	0.345	104	67	0	162	265	36	138	5.120E-10	61
chr_670	PF02852.25	0.306	125	81	0	324	441	16	140	5.120E-10	61
chr_670	PF01134.25	0.182	254	173	0	61	272	19	272	2.090E-05	46
chr_734	PF00742.22	0.380	313	192	0	73	382	12	324	2.302E-56	203
chr_734	PF03447.19	0.363	130	80	0	6	135	79	204	2.766E-16	81
chr_830	PF00466.23	0.448	96	52	0	7	101	35	130	5.524E-18	80
chr_862	PF07580.17	0.522	743	331	0	1184	1926	184	877	6.112E-216	727
chr_862	PF05342.17	0.399	147	86	0	766	912	88	231	3.643E-22	104
[truncated: 1,359 more rows]
